# Supplementary material for: The Dual Regulation Effects of ESR1/NEDD4L on SLC7A11 in Breast Cancer Under Ionizing Radiation
Source: Front Cell Dev Biol. 2022 Feb 16;9:772380. doi: 10.3389/fcell.2021.772380 (PMC8888677; doi:10.3389/fcell.2021.772380)
Supplement: Supplementary file 2 [file DataSheet1.CSV]

ID	Bracode	patient_Bracode	Group	SLC7A11	Group_SLC7A11	ESR1	Group_ESR1	OS	vital_status.demographic	OS.time	therapy_type	new_therapy_type	age	Group_age	surgical_procedure	surgical_procedure_first	sample_type.samples	pathologic_M	pathologic_N	pathologic_T	primary_diagnosis.diagnoses	disease_type	histological_type	tumor_stage.diagnoses	tumor_stage	er_status_by_ihc	pr_status_by_ihc	her2_status_by_ihc	Molecular_subtype	Chemotherapy	Hormone_Therapy
1	TCGA-EW-A1J2	TCGA-EW-A1J2-01A	Tumor	13.41957767	Low	20.0550351	High	0	Alive	403	ChemotherapyHormone Therapy	Chemotherapy & Hormone Therapy	50	£¼60	Other	Other	Primary Tumor	NA	N1	T1	Lobular carcinoma, NOS	Ductal and Lobular Neoplasms	Infiltrating Lobular Carcinoma	not reported	NA	Positive	Positive	Negative	Luminal A	YES	YES
2	TCGA-A2-A0YE	TCGA-A2-A0YE-01A	Tumor	11.73788202	Low	10.29749531	Low	0	Alive	554	Chemotherapy	Chemotherapy	48	£¼60	Lumpectomy	Lumpectomy	Primary Tumor	M0	N1	T2	Infiltrating duct carcinoma, NOS	Ductal and Lobular Neoplasms	Infiltrating Ductal Carcinoma	stage iib	Stage II	Negative	Negative	Negative	TNBC	YES	NO
3	TCGA-A7-A3RF	TCGA-A7-A3RF-01A	Tumor	13.8190104	Low	20.70497266	High	0	Alive	408	Hormone Therapy	Hormone Therapy	79	¡Ý60	Lumpectomy	Lumpectomy	Primary Tumor	M0	N0	T2	Mucinous adenocarcinoma	Cystic, Mucinous and Serous Neoplasms	Other	stage iia	Stage II	Positive	Positive	Negative	Luminal A	NO	YES
4	TCGA-A8-A0A7	TCGA-A8-A0A7-01A	Tumor	12.64991338	Low	15.85492502	Low	0	Alive	30	NA	NA	57	£¼60	Other	Other	Primary Tumor	M0	N1	T2	Lobular carcinoma, NOS	Ductal and Lobular Neoplasms	Infiltrating Lobular Carcinoma	stage iib	Stage II	Negative	Negative	Positive	HER2 (+)	NA	NA
5	TCGA-E9-A1R7	TCGA-E9-A1R7-01A	Tumor	NA	NA	22.19128405	High	0	Alive	1467	Hormone Therapy	Hormone Therapy	64	¡Ý60	Lumpectomy	Lumpectomy	Primary Tumor	M0	N0	T2	Infiltrating duct carcinoma, NOS	Ductal and Lobular Neoplasms	Infiltrating Ductal Carcinoma	stage iia	Stage II	NA	NA	NA	NA	NO	YES
6	TCGA-A2-A0ST	TCGA-A2-A0ST-01A	Tumor	NA	NA	16.67304813	Low	0	Alive	3017	ChemotherapyHormone Therapy	Chemotherapy & Hormone Therapy	62	¡Ý60	Lumpectomy	Lumpectomy	Primary Tumor	M0	N1	T1	Infiltrating duct carcinoma, NOS	Ductal and Lobular Neoplasms	Infiltrating Ductal Carcinoma	stage iia	Stage II	Negative	Negative	NA	NA	YES	YES
7	TCGA-OL-A66I	TCGA-OL-A66I-01A	Tumor	NA	NA	12.99259161	Low	0	Alive	714	Chemotherapy	Chemotherapy	36	£¼60	Lumpectomy	Lumpectomy	Primary Tumor	NA	N1	T1	Infiltrating duct carcinoma, NOS	Ductal and Lobular Neoplasms	Infiltrating Ductal Carcinoma	stage iia	Stage II	Negative	Negative	NA	NA	YES	NO
8	TCGA-AO-A12A	TCGA-AO-A12A-01A	Tumor	12.13805553	Low	19.1191967	Low	0	Alive	3112	Hormone TherapyChemotherapy	Chemotherapy & Hormone Therapy	47	£¼60	Modified Radical Mastectomy	Modified Radical Mastectomy	Primary Tumor	M0	N0	T2	Infiltrating duct carcinoma, NOS	Ductal and Lobular Neoplasms	Infiltrating Ductal Carcinoma	stage iia	Stage II	Positive	Positive	Negative	Luminal A	YES	YES
9	TCGA-BH-A1FJ	TCGA-BH-A1FJ-01A	Tumor	15.62568792	High	20.25883093	High	1	Dead	1927	NA	NA	66	¡Ý60	Modified Radical Mastectomy	Modified Radical Mastectomy	Primary Tumor	M0	N1	T3	Infiltrating duct carcinoma, NOS	Ductal and Lobular Neoplasms	Infiltrating Ductal Carcinoma	stage iiia	Stage III	Negative	Positive	NA	NA	NA	NA
10	TCGA-AR-A1AS	TCGA-AR-A1AS-01A	Tumor	13.3125753	Low	20.1304725	High	0	Alive	1150	Hormone TherapyChemotherapy	Chemotherapy & Hormone Therapy	54	£¼60	Other	Other	Primary Tumor	M0	N1	T2	Infiltrating duct carcinoma, NOS	Ductal and Lobular Neoplasms	Infiltrating Ductal Carcinoma	stage iib	Stage II	Positive	Positive	Negative	Luminal A	YES	YES
11	TCGA-E2-A56Z	TCGA-E2-A56Z-01A	Tumor	12.87756499	Low	20.8148375	High	0	Alive	252	Hormone Therapy	Hormone Therapy	69	¡Ý60	Lumpectomy	Lumpectomy	Primary Tumor	M0	N1	T2	Infiltrating duct carcinoma, NOS	Ductal and Lobular Neoplasms	Infiltrating Ductal Carcinoma	stage iib	Stage II	Positive	Positive	NA	NA	NO	YES
12	TCGA-EW-A2FS	TCGA-EW-A2FS-01A	Tumor	13.72875311	Low	19.68600815	High	0	Alive	1604	Hormone TherapyChemotherapy	Chemotherapy & Hormone Therapy	41	£¼60	Lumpectomy	Lumpectomy	Primary Tumor	NA	N1	T2	Infiltrating duct carcinoma, NOS	Ductal and Lobular Neoplasms	Infiltrating Ductal Carcinoma	stage iib	Stage II	Positive	Negative	Negative	Luminal A	YES	YES
13	TCGA-B6-A0IM	TCGA-B6-A0IM-01A	Tumor	13.93395906	Low	21.01423862	High	1	Dead	3873	NA	NA	75	¡Ý60	Lumpectomy	Lumpectomy	Primary Tumor	M0	N0	T3	Infiltrating duct mixed with other types of carcinoma	Ductal and Lobular Neoplasms	Other	stage iib	Stage II	Positive	Positive	NA	NA	NA	NA
14	TCGA-EW-A1IX	TCGA-EW-A1IX-01A	Tumor	12.93632112	Low	18.87153287	Low	0	Alive	1208	Hormone Therapy	Hormone Therapy	48	£¼60	Other	Other	Primary Tumor	NA	N1	T1	Infiltrating lobular mixed with other types of carcinoma	Ductal and Lobular Neoplasms	Other	stage iia	Stage II	Positive	Positive	Negative	Luminal A	NO	YES
15	TCGA-B6-A0RH	TCGA-B6-A0RH-01A	Tumor	13.41806983	Low	18.22068357	Low	1	Dead	6456	NA	NA	51	£¼60	Modified Radical Mastectomy	Modified Radical Mastectomy	Primary Tumor	M0	N0	T2	Infiltrating duct carcinoma, NOS	Ductal and Lobular Neoplasms	Infiltrating Ductal Carcinoma	stage iia	Stage II	Positive	Positive	NA	NA	NA	NA
16	TCGA-E9-A1R4	TCGA-E9-A1R4-01A	Tumor	NA	NA	19.62390329	High	0	Alive	186	Hormone TherapyChemotherapy	Chemotherapy & Hormone Therapy	66	¡Ý60	NA	[Not Available]	Primary Tumor	M0	N0	T1	Infiltrating duct carcinoma, NOS	Ductal and Lobular Neoplasms	Infiltrating Ductal Carcinoma	stage ia	Stage I	NA	NA	NA	NA	YES	YES
17	TCGA-A2-A3XX	TCGA-A2-A3XX-01A	Tumor	11.86264785	Low	11.90437862	Low	1	Dead	1439	Chemotherapy	Chemotherapy	49	£¼60	Simple Mastectomy	Simple Mastectomy	Primary Tumor	M0	N0	T2	Infiltrating duct carcinoma, NOS	Ductal and Lobular Neoplasms	Infiltrating Ductal Carcinoma	stage iia	Stage II	Negative	Negative	Negative	TNBC	YES	NO
18	TCGA-AN-A0XU	TCGA-AN-A0XU-01A	Tumor	15.87634251	High	15.82153468	Low	0	Alive	10	NA	NA	54	£¼60	NA	[Not Available]	Primary Tumor	M0	N0	T2	Infiltrating duct carcinoma, NOS	Ductal and Lobular Neoplasms	Infiltrating Ductal Carcinoma	stage iia	Stage II	Negative	Negative	Negative	TNBC	NA	NA
19	TCGA-E2-A1BD	TCGA-E2-A1BD-01A	Tumor	12.49412716	Low	20.14465302	High	0	Alive	1133	Hormone Therapy	Hormone Therapy	53	£¼60	Lumpectomy	Lumpectomy	Primary Tumor	M0	N0	T2	Infiltrating duct carcinoma, NOS	Ductal and Lobular Neoplasms	Infiltrating Ductal Carcinoma	stage iia	Stage II	Positive	Positive	NA	NA	NO	YES
20	TCGA-E9-A1N3	TCGA-E9-A1N3-01A	Tumor	NA	NA	21.59598785	High	0	Alive	1059	ChemotherapyHormone Therapy	Chemotherapy & Hormone Therapy	70	¡Ý60	Modified Radical Mastectomy	Modified Radical Mastectomy	Primary Tumor	M0	N2	T1	Infiltrating duct and lobular carcinoma	Ductal and Lobular Neoplasms	Other	stage iiia	Stage III	NA	NA	NA	NA	YES	YES
21	TCGA-A7-A2KD	TCGA-A7-A2KD-01A	Tumor	14.81621345	High	19.65976037	High	0	Alive	679	ChemotherapyTargeted Molecular therapy	Other	53	£¼60	Modified Radical Mastectomy	Modified Radical Mastectomy	Primary Tumor	NA	N2	T2	Infiltrating duct carcinoma, NOS	Ductal and Lobular Neoplasms	Infiltrating Ductal Carcinoma	stage iiia	Stage III	Positive	Positive	Positive	Luminal B	NO	NO
22	TCGA-E2-A15O	TCGA-E2-A15O-01A	Tumor	10.94370174	Low	20.64640329	High	0	Alive	289	Hormone Therapy	Hormone Therapy	89	¡Ý60	Lumpectomy	Lumpectomy	Primary Tumor	M0	NA	T1	Infiltrating duct carcinoma, NOS	Ductal and Lobular Neoplasms	Infiltrating Ductal Carcinoma	stage i	Stage I	Positive	Positive	NA	NA	NO	YES
23	TCGA-C8-A1HL	TCGA-C8-A1HL-01A	Tumor	13.09945656	Low	18.31480654	Low	0	Alive	317	NA	NA	38	£¼60	Other	Other	Primary Tumor	M0	N1	T3	Mucinous adenocarcinoma	Cystic, Mucinous and Serous Neoplasms	Other	stage iiia	Stage III	Positive	Negative	NA	NA	NA	NA
24	TCGA-D8-A1JB	TCGA-D8-A1JB-01A	Tumor	11.90288486	Low	19.47377168	Low	0	Alive	1688	Chemotherapy	Chemotherapy	54	£¼60	Modified Radical Mastectomy	Modified Radical Mastectomy	Primary Tumor	M0	N1	T2	Infiltrating duct carcinoma, NOS	Ductal and Lobular Neoplasms	Infiltrating Ductal Carcinoma	stage iib	Stage II	Positive	Positive	NA	NA	YES	NO
25	TCGA-AN-A0XS	TCGA-AN-A0XS-01A	Tumor	12.45346072	Low	19.96624653	High	0	Alive	10	NA	NA	63	¡Ý60	NA	[Not Available]	Primary Tumor	M0	N2	T2	Infiltrating duct carcinoma, NOS	Ductal and Lobular Neoplasms	Infiltrating Ductal Carcinoma	stage iiia	Stage III	Negative	Positive	Negative	Luminal A	NA	NA
26	TCGA-AN-A0FS	TCGA-AN-A0FS-01A	Tumor	13.33888343	Low	20.91020531	High	0	Alive	210	NA	NA	55	£¼60	Modified Radical Mastectomy	Modified Radical Mastectomy	Primary Tumor	M0	N0	T1	Infiltrating duct carcinoma, NOS	Ductal and Lobular Neoplasms	Infiltrating Lobular Carcinoma	stage ia	Stage I	Positive	Negative	Positive	Luminal B	NA	NA
27	TCGA-A2-A0EV	TCGA-A2-A0EV-01A	Tumor	13.27353918	Low	20.11793546	High	0	Alive	968	NA	NA	80	¡Ý60	Lumpectomy	Lumpectomy	Primary Tumor	M0	N0	T1	Infiltrating duct carcinoma, NOS	Ductal and Lobular Neoplasms	Infiltrating Ductal Carcinoma	stage ia	Stage I	Positive	Positive	Negative	Luminal A	NA	NA
28	TCGA-E2-A1L8	TCGA-E2-A1L8-01A	Tumor	14.75228654	High	19.8021487	High	0	Alive	2240	ChemotherapyOther, specify in notesHormone Therapy	Other	52	£¼60	Simple Mastectomy	Simple Mastectomy	Primary Tumor	M0	N1	T2	Lobular carcinoma, NOS	Ductal and Lobular Neoplasms	Infiltrating Lobular Carcinoma	stage iib	Stage II	Positive	Positive	NA	NA	NO	NO
29	TCGA-B6-A0RL	TCGA-B6-A0RL-01A	Tumor	15.6478932	High	21.51527002	High	1	Dead	2469	NA	NA	60	¡Ý60	Modified Radical Mastectomy	Modified Radical Mastectomy	Primary Tumor	M0	N0	T2	Infiltrating duct carcinoma, NOS	Ductal and Lobular Neoplasms	Infiltrating Ductal Carcinoma	stage iia	Stage II	Positive	Positive	NA	NA	NA	NA
30	TCGA-E2-A106	TCGA-E2-A106-01A	Tumor	11.62464521	Low	20.33931292	High	0	Alive	2541	Hormone Therapy	Hormone Therapy	34	£¼60	Simple Mastectomy	Simple Mastectomy	Primary Tumor	M0	N1	T1	Infiltrating duct carcinoma, NOS	Ductal and Lobular Neoplasms	Infiltrating Ductal Carcinoma	stage ib	Stage I	Positive	Positive	NA	NA	NO	YES
31	TCGA-A2-A0T7	TCGA-A2-A0T7-01A	Tumor	12.18012738	Low	17.71593039	Low	0	Alive	631	ChemotherapyHormone Therapy	Chemotherapy & Hormone Therapy	51	£¼60	Modified Radical Mastectomy	Modified Radical Mastectomy	Primary Tumor	M0	N0	T2	Infiltrating duct carcinoma, NOS	Ductal and Lobular Neoplasms	Infiltrating Ductal Carcinoma	stage iia	Stage II	Positive	Positive	Negative	Luminal A	YES	YES
32	TCGA-AN-A0FD	TCGA-AN-A0FD-01A	Tumor	12.4076316	Low	20.90405166	High	0	Alive	196	NA	NA	71	¡Ý60	Modified Radical Mastectomy	Modified Radical Mastectomy	Primary Tumor	M0	N0	T2	Infiltrating duct carcinoma, NOS	Ductal and Lobular Neoplasms	Infiltrating Ductal Carcinoma	stage iia	Stage II	Positive	Positive	Positive	Luminal B	NA	NA
33	TCGA-BH-A0C7	TCGA-BH-A0C7-01B	Tumor	11.64491482	Low	21.03233398	High	0	Alive	2767	Chemotherapy	Chemotherapy	48	£¼60	Simple Mastectomy	Simple Mastectomy	Primary Tumor	M0	N1	T2	Infiltrating duct carcinoma, NOS	Ductal and Lobular Neoplasms	Infiltrating Ductal Carcinoma	stage iib	Stage II	Positive	Negative	NA	NA	YES	NO
34	TCGA-D8-A1JN	TCGA-D8-A1JN-01A	Tumor	14.7950577	High	21.06260308	High	0	Alive	620	Hormone Therapy	Hormone Therapy	80	¡Ý60	Modified Radical Mastectomy	Modified Radical Mastectomy	Primary Tumor	NA	N3	T3	Lobular carcinoma, NOS	Ductal and Lobular Neoplasms	Infiltrating Lobular Carcinoma	stage iiic	Stage III	Positive	Positive	NA	NA	NO	YES
35	TCGA-S3-AA15	TCGA-S3-AA15-01A	Tumor	13.16666023	Low	14.19668206	Low	0	Alive	525	ChemotherapyAncillary	Other	51	£¼60	Simple Mastectomy	Simple Mastectomy	Primary Tumor	M0	N1	T2	Infiltrating duct carcinoma, NOS	Ductal and Lobular Neoplasms	Infiltrating Ductal Carcinoma	stage iib	Stage II	Negative	Negative	Negative	TNBC	NO	NO
36	TCGA-E9-A1R5	TCGA-E9-A1R5-01A	Tumor	NA	NA	20.25771141	High	0	Alive	92	Hormone Therapy	Hormone Therapy	63	¡Ý60	Lumpectomy	Lumpectomy	Primary Tumor	M0	N0	T1	Infiltrating duct carcinoma, NOS	Ductal and Lobular Neoplasms	Infiltrating Ductal Carcinoma	stage ia	Stage I	NA	NA	NA	NA	NO	YES
37	TCGA-A8-A099	TCGA-A8-A099-01A	Tumor	15.09210887	High	21.48008869	High	0	Alive	304	Hormone Therapy	Hormone Therapy	76	¡Ý60	Other	Other	Primary Tumor	NA	N3	T4	Infiltrating duct carcinoma, NOS	Ductal and Lobular Neoplasms	Infiltrating Ductal Carcinoma	stage x	NA	Positive	Positive	Positive	Luminal B	NO	YES
38	TCGA-A8-A07U	TCGA-A8-A07U-01A	Tumor	15.08371015	High	15.26628626	Low	0	Alive	760	Chemotherapy	Chemotherapy	66	¡Ý60	Other	Other	Primary Tumor	M0	N2	T2	Infiltrating duct carcinoma, NOS	Ductal and Lobular Neoplasms	Infiltrating Ductal Carcinoma	stage iiia	Stage III	Negative	Positive	Negative	Luminal A	YES	NO
39	TCGA-A8-A08H	TCGA-A8-A08H-01A	Tumor	14.67490325	High	17.63447747	Low	NA	Alive	NA	NA	NA	66	¡Ý60	Other	Other	Primary Tumor	M0	N0	T2	Infiltrating duct carcinoma, NOS	Ductal and Lobular Neoplasms	Infiltrating Ductal Carcinoma	stage iia	Stage II	Positive	Positive	Positive	Luminal B	NA	NA
40	TCGA-C8-A1HO	TCGA-C8-A1HO-01A	Tumor	12.53616729	Low	19.88147996	High	0	Alive	375	Chemotherapy	Chemotherapy	34	£¼60	NA	[Discrepancy]	Primary Tumor	M0	N3	T3	Infiltrating duct carcinoma, NOS	Ductal and Lobular Neoplasms	Infiltrating Ductal Carcinoma	stage iiic	Stage III	Positive	Positive	Negative	Luminal A	YES	NO
41	TCGA-AC-A2QI	TCGA-AC-A2QI-01A	Tumor	11.04246206	Low	19.50873753	High	0	Alive	588	Chemotherapy	Chemotherapy	76	¡Ý60	Other	Other	Primary Tumor	NA	N1	T3	Lobular carcinoma, NOS	Ductal and Lobular Neoplasms	Infiltrating Lobular Carcinoma	stage iiia	Stage III	Positive	Negative	Negative	Luminal A	YES	NO
42	TCGA-GM-A3XG	TCGA-GM-A3XG-01A	Tumor	13.007866	Low	17.30085374	Low	0	Alive	1330	ChemotherapyHormone Therapy	Chemotherapy & Hormone Therapy	46	£¼60	Modified Radical Mastectomy	Modified Radical Mastectomy	Primary Tumor	M0	N1	T3	Lobular carcinoma, NOS	Ductal and Lobular Neoplasms	Infiltrating Lobular Carcinoma	stage iiia	Stage III	Positive	Positive	Negative	Luminal A	YES	YES
43	TCGA-BH-A0W5	TCGA-BH-A0W5-01A	Tumor	13.73811398	Low	20.00375325	High	0	Alive	1288	Hormone Therapy	Hormone Therapy	77	¡Ý60	Other	Other	Primary Tumor	M0	N1	T1	Infiltrating duct carcinoma, NOS	Ductal and Lobular Neoplasms	Infiltrating Ductal Carcinoma	stage iia	Stage II	Positive	Positive	NA	NA	NO	YES
44	TCGA-A8-A09Z	TCGA-A8-A09Z-01A	Tumor	10.99007147	Low	19.90680663	High	NA	Alive	NA	NA	NA	83	¡Ý60	Other	Other	Primary Tumor	M0	N0	T3	Lobular carcinoma, NOS	Ductal and Lobular Neoplasms	Infiltrating Lobular Carcinoma	stage iib	Stage II	Positive	Negative	Negative	Luminal A	NA	NA
45	TCGA-E2-A1AZ	TCGA-E2-A1AZ-01A	Tumor	NA	NA	13.6779124	Low	0	Alive	2329	Chemotherapy	Chemotherapy	63	¡Ý60	Lumpectomy	Lumpectomy	Primary Tumor	M0	N1	T2	Infiltrating duct carcinoma, NOS	Ductal and Lobular Neoplasms	Infiltrating Ductal Carcinoma	stage iib	Stage II	Negative	Negative	NA	NA	YES	NO
46	TCGA-A7-A26E	TCGA-A7-A26E-01A	Tumor	17.80443234	High	20.81300382	High	0	Alive	954	Hormone TherapyChemotherapy	Chemotherapy & Hormone Therapy	71	¡Ý60	Simple Mastectomy	Simple Mastectomy	Primary Tumor	NA	N1	T3	Lobular carcinoma, NOS	Ductal and Lobular Neoplasms	Infiltrating Lobular Carcinoma	stage iiia	Stage III	Positive	Positive	Negative	Luminal A	YES	YES
47	TCGA-BH-A18H	TCGA-BH-A18H-01A	Tumor	16.1233596	High	20.04950627	High	0	Alive	652	Chemotherapy	Chemotherapy	63	¡Ý60	Other	Other	Primary Tumor	M0	N0	T1	Infiltrating duct carcinoma, NOS	Ductal and Lobular Neoplasms	Infiltrating Ductal Carcinoma	stage ia	Stage I	Positive	Positive	Positive	Luminal B	YES	NO
48	TCGA-AR-A0TQ	TCGA-AR-A0TQ-01A	Tumor	12.90780429	Low	18.05816846	Low	0	Alive	2991	ChemotherapyImmunotherapyHormone Therapy	Other	27	£¼60	Simple Mastectomy	Simple Mastectomy	Primary Tumor	M0	N1	T3	Infiltrating duct carcinoma, NOS	Ductal and Lobular Neoplasms	Infiltrating Ductal Carcinoma	stage iiia	Stage III	Positive	Negative	NA	NA	NO	NO
49	TCGA-C8-A131	TCGA-C8-A131-01A	Tumor	14.19191858	High	12.71789114	Low	0	Alive	411	Chemotherapy	Chemotherapy	82	¡Ý60	Other	Other	Primary Tumor	M0	N2	T2	Infiltrating duct carcinoma, NOS	Ductal and Lobular Neoplasms	Infiltrating Ductal Carcinoma	stage iiia	Stage III	Negative	Negative	Negative	TNBC	YES	NO
50	TCGA-E9-A3Q9	TCGA-E9-A3Q9-01A	Tumor	15.66005259	High	20.12556265	High	0	Alive	1001	ChemotherapyHormone Therapy	Chemotherapy & Hormone Therapy	78	¡Ý60	NA	[Not Available]	Primary Tumor	M0	N3	T3	Lobular carcinoma, NOS	Ductal and Lobular Neoplasms	Infiltrating Lobular Carcinoma	stage iiic	Stage III	Positive	Positive	NA	NA	YES	YES
51	TCGA-AR-A256	TCGA-AR-A256-01A	Tumor	15.48162874	High	11.5600371	Low	1	Dead	2854	Chemotherapy	Chemotherapy	45	£¼60	Other	Other	Primary Tumor	M0	N0	T2	Infiltrating duct carcinoma, NOS	Ductal and Lobular Neoplasms	Infiltrating Ductal Carcinoma	stage iia	Stage II	Negative	Negative	Negative	TNBC	YES	NO
52	TCGA-BH-A18N	TCGA-BH-A18N-01A	Tumor	13.90686376	Low	21.45251072	High	1	Dead	468	NA	NA	88	¡Ý60	Modified Radical Mastectomy	Modified Radical Mastectomy	Primary Tumor	M0	N1	T2	Infiltrating duct carcinoma, NOS	Ductal and Lobular Neoplasms	Infiltrating Ductal Carcinoma	stage iia	Stage II	Positive	Positive	Negative	Luminal A	NA	NA
53	TCGA-AC-A62X	TCGA-AC-A62X-01A	Tumor	13.36019255	Low	12.08302925	Low	0	Alive	417	NA	NA	72	¡Ý60	Modified Radical Mastectomy	Modified Radical Mastectomy	Primary Tumor	NA	N0	T2	Infiltrating duct carcinoma, NOS	Ductal and Lobular Neoplasms	Infiltrating Ductal Carcinoma	stage iia	Stage II	Positive	Negative	NA	NA	NA	NA
54	TCGA-AO-A1KT	TCGA-AO-A1KT-01A	Tumor	13.13838539	Low	18.98430415	Low	0	Alive	541	Hormone TherapyChemotherapy	Chemotherapy & Hormone Therapy	78	¡Ý60	Lumpectomy	Lumpectomy	Primary Tumor	M0	N1	T1	Infiltrating duct carcinoma, NOS	Ductal and Lobular Neoplasms	Infiltrating Ductal Carcinoma	stage iia	Stage II	Positive	Positive	NA	NA	YES	YES
55	TCGA-AC-A3HN	TCGA-AC-A3HN-01A	Tumor	11.41168019	Low	19.97001324	High	0	Alive	496	NA	NA	87	¡Ý60	Simple Mastectomy	Simple Mastectomy	Primary Tumor	NA	N1	T2	Lobular carcinoma, NOS	Ductal and Lobular Neoplasms	Infiltrating Lobular Carcinoma	stage iib	Stage II	Positive	Positive	Negative	Luminal A	NA	NA
56	TCGA-EW-A423	TCGA-EW-A423-01A	Tumor	15.04277656	High	20.80522784	High	0	Alive	533	Hormone Therapy	Hormone Therapy	75	¡Ý60	Lumpectomy	Lumpectomy	Primary Tumor	NA	N0	T2	Lobular carcinoma, NOS	Ductal and Lobular Neoplasms	Infiltrating Lobular Carcinoma	stage iia	Stage II	Positive	Positive	Negative	Luminal A	NO	YES
57	TCGA-A7-A26F	TCGA-A7-A26F-01B	Tumor	NA	NA	15.29399128	Low	0	Alive	738	Chemotherapy	Chemotherapy	55	£¼60	Lumpectomy	Lumpectomy	Primary Tumor	M0	N0	T1	Metaplastic carcinoma, NOS	Complex Epithelial Neoplasms	Other	stage ia	Stage I	Negative	Negative	NA	NA	YES	NO
58	TCGA-B6-A401	TCGA-B6-A401-01A	Tumor	12.62562591	Low	19.12625692	Low	0	Alive	2596	Chemotherapy	Chemotherapy	47	£¼60	Lumpectomy	Lumpectomy	Primary Tumor	M0	N1	T1	Infiltrating duct carcinoma, NOS	Ductal and Lobular Neoplasms	Infiltrating Ductal Carcinoma	stage iia	Stage II	Positive	Positive	Negative	Luminal A	YES	NO
59	TCGA-EW-A1J5	TCGA-EW-A1J5-01A	Tumor	14.08975064	High	19.53856324	High	0	Alive	477	Chemotherapy	Chemotherapy	59	£¼60	Other	Other	Primary Tumor	M0	N0	T3	Lobular carcinoma, NOS	Ductal and Lobular Neoplasms	Infiltrating Lobular Carcinoma	stage iib	Stage II	Positive	Positive	Negative	Luminal A	YES	NO
60	TCGA-A8-A08T	TCGA-A8-A08T-01A	Tumor	14.74078849	High	20.41408261	High	1	Dead	3409	NA	NA	64	¡Ý60	Other	Other	Primary Tumor	M1	N1	T2	Infiltrating duct carcinoma, NOS	Ductal and Lobular Neoplasms	Infiltrating Ductal Carcinoma	stage iv	Stage IV	Positive	Positive	Positive	Luminal B	NA	NA
61	TCGA-AR-A24W	TCGA-AR-A24W-01A	Tumor	14.35539233	High	19.98012527	High	0	Alive	1550	ChemotherapyHormone Therapy	Chemotherapy & Hormone Therapy	55	£¼60	Other	Other	Primary Tumor	M0	N1	T2	Infiltrating duct carcinoma, NOS	Ductal and Lobular Neoplasms	Infiltrating Ductal Carcinoma	stage iib	Stage II	Positive	Positive	Negative	Luminal A	YES	YES
62	TCGA-A2-A4S2	TCGA-A2-A4S2-01A	Tumor	13.60129907	Low	18.86548739	Low	0	Alive	643	ChemotherapyHormone Therapy	Chemotherapy & Hormone Therapy	62	¡Ý60	Modified Radical Mastectomy	Modified Radical Mastectomy	Primary Tumor	M0	N2	T3	Infiltrating lobular mixed with other types of carcinoma	Ductal and Lobular Neoplasms	Infiltrating Lobular Carcinoma	stage iiia	Stage III	Positive	Positive	Negative	Luminal A	YES	YES
63	TCGA-A2-A04Q	TCGA-A2-A04Q-01A	Tumor	NA	NA	13.4591853	Low	0	Alive	2385	Chemotherapy	Chemotherapy	48	£¼60	Simple Mastectomy	Simple Mastectomy	Primary Tumor	M0	N0	T1	Infiltrating duct carcinoma, NOS	Ductal and Lobular Neoplasms	Infiltrating Ductal Carcinoma	stage ia	Stage I	Negative	Negative	NA	NA	YES	NO
64	TCGA-E2-A1B6	TCGA-E2-A1B6-01A	Tumor	NA	NA	12.91764688	Low	0	Alive	867	Chemotherapy	Chemotherapy	44	£¼60	Simple Mastectomy	Simple Mastectomy	Primary Tumor	M0	N0	T2	Infiltrating duct carcinoma, NOS	Ductal and Lobular Neoplasms	Infiltrating Ductal Carcinoma	stage iia	Stage II	Negative	Negative	NA	NA	YES	NO
65	TCGA-OK-A5Q2	TCGA-OK-A5Q2-01A	Tumor	12.38052574	Low	18.63572137	Low	0	Alive	64	NA	NA	59	£¼60	Modified Radical Mastectomy	Modified Radical Mastectomy	Primary Tumor	NA	N1	T2	Lobular carcinoma, NOS	Ductal and Lobular Neoplasms	Infiltrating Lobular Carcinoma	stage ii	Stage II	Positive	Positive	Negative	Luminal A	NA	NA
66	TCGA-D8-A27K	TCGA-D8-A27K-01A	Tumor	12.01748419	Low	19.52574719	High	0	Alive	1461	ChemotherapyHormone Therapy	Chemotherapy & Hormone Therapy	47	£¼60	Modified Radical Mastectomy	Modified Radical Mastectomy	Primary Tumor	M0	N1	T2	Infiltrating duct carcinoma, NOS	Ductal and Lobular Neoplasms	Infiltrating Ductal Carcinoma	stage iib	Stage II	Positive	Positive	Negative	Luminal A	YES	YES
67	TCGA-BH-A0E6	TCGA-BH-A0E6-01A	Tumor	NA	NA	15.14336433	Low	0	Alive	293	Chemotherapy	Chemotherapy	69	¡Ý60	Other	Other	Primary Tumor	M0	N0	T1	Infiltrating duct carcinoma, NOS	Ductal and Lobular Neoplasms	Infiltrating Ductal Carcinoma	stage ia	Stage I	Negative	Negative	NA	NA	YES	NO
68	TCGA-B6-A0IO	TCGA-B6-A0IO-01A	Tumor	13.75916725	Low	21.53463155	High	0	Alive	5042	NA	NA	66	¡Ý60	Modified Radical Mastectomy	Modified Radical Mastectomy	Primary Tumor	M0	N0	T2	Infiltrating duct carcinoma, NOS	Ductal and Lobular Neoplasms	Infiltrating Ductal Carcinoma	stage iia	Stage II	Positive	NA	NA	NA	NA	NA
69	TCGA-BH-A18P	TCGA-BH-A18P-01A	Tumor	15.111631	High	17.26589006	Low	1	Dead	921	NA	NA	60	¡Ý60	Simple Mastectomy	Simple Mastectomy	Primary Tumor	M0	N0	T1	Infiltrating duct carcinoma, NOS	Ductal and Lobular Neoplasms	Infiltrating Ductal Carcinoma	stage i	Stage I	Positive	Negative	Positive	Luminal B	NA	NA
70	TCGA-E9-A1NF	TCGA-E9-A1NF-01A	Tumor	14.10447216	High	20.47647131	High	1	Dead	1072	ChemotherapyHormone Therapy	Chemotherapy & Hormone Therapy	60	¡Ý60	NA	[Not Available]	Primary Tumor	M0	N0	T2	Infiltrating duct and lobular carcinoma	Ductal and Lobular Neoplasms	Other	stage iia	Stage II	Positive	Positive	Negative	Luminal A	YES	YES
71	TCGA-AQ-A04L	TCGA-AQ-A04L-01B	Tumor	11.58815448	Low	17.70489358	Low	0	Alive	3957	ChemotherapyHormone Therapy	Chemotherapy & Hormone Therapy	48	£¼60	Modified Radical Mastectomy	Modified Radical Mastectomy	Primary Tumor	NA	N0	T2	Infiltrating duct carcinoma, NOS	Ductal and Lobular Neoplasms	Infiltrating Ductal Carcinoma	stage iia	Stage II	Positive	Negative	Positive	Luminal B	YES	YES
72	TCGA-BH-A0EI	TCGA-BH-A0EI-01A	Tumor	15.57386522	High	19.13283621	Low	0	Alive	1926	NA	NA	51	£¼60	Other	Other	Primary Tumor	M0	N1	T1	Infiltrating duct carcinoma, NOS	Ductal and Lobular Neoplasms	Infiltrating Ductal Carcinoma	stage iia	Stage II	Positive	Positive	Negative	Luminal A	NA	NA
73	TCGA-E9-A22A	TCGA-E9-A22A-01A	Tumor	13.6277662	Low	17.96800373	Low	0	Alive	1189	Hormone Therapy	Hormone Therapy	74	¡Ý60	NA	[Not Available]	Primary Tumor	M0	N0	T2	Infiltrating duct carcinoma, NOS	Ductal and Lobular Neoplasms	Infiltrating Ductal Carcinoma	stage iia	Stage II	Positive	Negative	Negative	Luminal A	NO	YES
74	TCGA-LQ-A4E4	TCGA-LQ-A4E4-01A	Tumor	11.05291842	Low	21.07577412	High	0	Alive	849	Hormone Therapy	Hormone Therapy	73	¡Ý60	Modified Radical Mastectomy	Modified Radical Mastectomy	Primary Tumor	NA	N1	T3	Lobular carcinoma, NOS	Ductal and Lobular Neoplasms	Infiltrating Lobular Carcinoma	stage iiia	Stage III	Positive	Positive	NA	NA	NO	YES
75	TCGA-BH-A0BF	TCGA-BH-A0BF-01A	Tumor	12.8549103	Low	17.20097496	Low	1	Dead	1324	NA	NA	56	£¼60	Other	Other	Primary Tumor	M0	N1	T2	Infiltrating duct carcinoma, NOS	Ductal and Lobular Neoplasms	Infiltrating Ductal Carcinoma	stage iib	Stage II	Positive	Positive	Negative	Luminal A	NA	NA
76	TCGA-AR-A2LK	TCGA-AR-A2LK-01A	Tumor	13.24261835	Low	21.37817483	High	1	Dead	1649	ChemotherapyHormone Therapy	Chemotherapy & Hormone Therapy	62	¡Ý60	Other	Other	Primary Tumor	M0	N2	T3	Lobular carcinoma, NOS	Ductal and Lobular Neoplasms	Infiltrating Lobular Carcinoma	stage iii	Stage III	Positive	Positive	NA	NA	YES	YES
77	TCGA-A2-A0SY	TCGA-A2-A0SY-01A	Tumor	12.66530884	Low	19.85689279	High	0	Alive	1347	ChemotherapyTargeted Molecular therapyHormone Therapy	Other	62	¡Ý60	Modified Radical Mastectomy	Modified Radical Mastectomy	Primary Tumor	M0	N1	T3	Lobular carcinoma, NOS	Ductal and Lobular Neoplasms	Infiltrating Lobular Carcinoma	stage iiia	Stage III	Positive	Positive	NA	NA	NO	NO
78	TCGA-AN-A0FL	TCGA-AN-A0FL-01A	Tumor	13.65585007	Low	11.2168965	Low	0	Alive	231	NA	NA	62	¡Ý60	Modified Radical Mastectomy	Modified Radical Mastectomy	Primary Tumor	M0	N0	T2	Infiltrating duct carcinoma, NOS	Ductal and Lobular Neoplasms	Infiltrating Ductal Carcinoma	stage iia	Stage II	Negative	Negative	Positive	HER2 (+)	NA	NA
79	TCGA-AR-A0TX	TCGA-AR-A0TX-01A	Tumor	13.0120174	Low	13.98805267	Low	0	Alive	1972	NA	NA	64	¡Ý60	Other	Other	Primary Tumor	M0	N1	T1	Infiltrating duct carcinoma, NOS	Ductal and Lobular Neoplasms	Infiltrating Ductal Carcinoma	stage iia	Stage II	Positive	Positive	Positive	Luminal B	NA	NA
80	TCGA-C8-A27B	TCGA-C8-A27B-01A	Tumor	15.27044781	High	14.12018331	Low	0	Alive	439	Chemotherapy	Chemotherapy	48	£¼60	Modified Radical Mastectomy	Modified Radical Mastectomy	Primary Tumor	M0	N0	T3	Infiltrating duct carcinoma, NOS	Ductal and Lobular Neoplasms	Infiltrating Ductal Carcinoma	stage iib	Stage II	Negative	Negative	Negative	TNBC	YES	NO
81	TCGA-C8-A132	TCGA-C8-A132-01A	Tumor	13.97170275	Low	20.02563146	High	0	Alive	383	NA	NA	56	£¼60	Other	Other	Primary Tumor	M0	N1	T2	Infiltrating duct carcinoma, NOS	Ductal and Lobular Neoplasms	Infiltrating Ductal Carcinoma	stage iib	Stage II	Positive	Positive	NA	NA	NA	NA
82	TCGA-AN-A0XL	TCGA-AN-A0XL-01A	Tumor	13.92986523	Low	20.1455322	High	0	Alive	163	NA	NA	61	¡Ý60	NA	[Not Available]	Primary Tumor	M0	N0	T2	Infiltrating duct carcinoma, NOS	Ductal and Lobular Neoplasms	Infiltrating Ductal Carcinoma	stage iia	Stage II	Positive	Positive	Negative	Luminal A	NA	NA
83	TCGA-D8-A1XK	TCGA-D8-A1XK-01A	Tumor	16.30915901	High	10.7400272	Low	0	Alive	441	Chemotherapy	Chemotherapy	55	£¼60	Modified Radical Mastectomy	Modified Radical Mastectomy	Primary Tumor	NA	N1	T2	Infiltrating duct carcinoma, NOS	Ductal and Lobular Neoplasms	Infiltrating Ductal Carcinoma	stage iib	Stage II	Negative	Negative	Negative	TNBC	YES	NO
84	TCGA-AQ-A7U7	TCGA-AQ-A7U7-01A	Tumor	12.0472782	Low	18.05258509	Low	1	Dead	584	ImmunotherapyChemotherapyHormone Therapy	Other	55	£¼60	Other	Other	Primary Tumor	M0	N2	T2	Lobular carcinoma, NOS	Ductal and Lobular Neoplasms	Infiltrating Lobular Carcinoma	stage iiia	Stage III	Positive	Positive	Negative	Luminal A	NO	NO
85	TCGA-E2-A1LI	TCGA-E2-A1LI-01A	Tumor	NA	NA	13.17730221	Low	0	Alive	3121	Chemotherapy	Chemotherapy	57	£¼60	Lumpectomy	Lumpectomy	Primary Tumor	M0	N1	T2	Infiltrating duct carcinoma, NOS	Ductal and Lobular Neoplasms	Infiltrating Ductal Carcinoma	stage iib	Stage II	Negative	Negative	NA	NA	YES	NO
86	TCGA-AC-A2BK	TCGA-AC-A2BK-01A	Tumor	12.348677	Low	10.29550705	Low	0	Alive	2222	Chemotherapy	Chemotherapy	78	¡Ý60	Modified Radical Mastectomy	Modified Radical Mastectomy	Primary Tumor	NA	N2	T2	Infiltrating duct carcinoma, NOS	Ductal and Lobular Neoplasms	Infiltrating Ductal Carcinoma	stage iiia	Stage III	Negative	Negative	Negative	TNBC	YES	NO
87	TCGA-B6-A0IG	TCGA-B6-A0IG-01A	Tumor	12.51452016	Low	19.21472456	Low	1	Dead	4456	NA	NA	50	£¼60	Modified Radical Mastectomy	Modified Radical Mastectomy	Primary Tumor	M0	N1	T2	Infiltrating duct carcinoma, NOS	Ductal and Lobular Neoplasms	Infiltrating Ductal Carcinoma	stage iib	Stage II	Positive	Positive	NA	NA	NA	NA
88	TCGA-AC-A3W7	TCGA-AC-A3W7-01A	Tumor	13.58237315	Low	19.84687284	High	0	Alive	471	Hormone Therapy	Hormone Therapy	66	¡Ý60	Simple Mastectomy	Simple Mastectomy	Primary Tumor	NA	N1	T2	Lobular carcinoma, NOS	Ductal and Lobular Neoplasms	Infiltrating Lobular Carcinoma	stage iib	Stage II	Positive	Negative	Negative	Luminal A	NO	YES
89	TCGA-E9-A5UO	TCGA-E9-A5UO-01A	Tumor	NA	NA	20.03808164	High	0	Alive	785	NA	NA	41	£¼60	Other	Other	Primary Tumor	M0	N0	T2	Mucinous adenocarcinoma	Cystic, Mucinous and Serous Neoplasms	Other	stage iia	Stage II	NA	NA	NA	NA	NA	NA
90	TCGA-BH-A18F	TCGA-BH-A18F-01A	Tumor	12.44505589	Low	18.46734674	Low	0	Alive	1001	Chemotherapy	Chemotherapy	50	£¼60	Other	Other	Primary Tumor	M0	N0	T2	Infiltrating duct carcinoma, NOS	Ductal and Lobular Neoplasms	Infiltrating Ductal Carcinoma	stage iia	Stage II	Positive	Positive	Negative	Luminal A	YES	NO
91	TCGA-AC-A6IV	TCGA-AC-A6IV-01A	Tumor	11.95612186	Low	18.56036807	Low	0	Alive	568	NA	NA	47	£¼60	Modified Radical Mastectomy	Modified Radical Mastectomy	Primary Tumor	NA	N1	T2	Infiltrating lobular mixed with other types of carcinoma	Ductal and Lobular Neoplasms	Infiltrating Lobular Carcinoma	stage iib	Stage II	Positive	Positive	NA	NA	NA	NA
92	TCGA-E2-A14Y	TCGA-E2-A14Y-01A	Tumor	15.23513535	High	14.08362542	Low	0	Alive	2109	Hormone TherapyChemotherapy	Chemotherapy & Hormone Therapy	35	£¼60	Simple Mastectomy	Simple Mastectomy	Primary Tumor	M0	N0	T2	Infiltrating duct carcinoma, NOS	Ductal and Lobular Neoplasms	Infiltrating Ductal Carcinoma	stage iia	Stage II	Positive	Positive	NA	NA	YES	YES
93	TCGA-E9-A5FK	TCGA-E9-A5FK-01A	Tumor	10.92310789	Low	19.03613011	Low	0	Alive	812	Chemotherapy	Chemotherapy	60	¡Ý60	Modified Radical Mastectomy	Modified Radical Mastectomy	Primary Tumor	M0	N3	T2	Lobular carcinoma, NOS	Ductal and Lobular Neoplasms	Infiltrating Lobular Carcinoma	stage iiic	Stage III	Positive	Positive	Negative	Luminal A	YES	NO
94	TCGA-GM-A2DC	TCGA-GM-A2DC-01A	Tumor	11.89184948	Low	19.29292799	Low	0	Alive	2535	ChemotherapyHormone Therapy	Chemotherapy & Hormone Therapy	57	£¼60	Lumpectomy	Lumpectomy	Primary Tumor	M0	N1	T1	Infiltrating duct carcinoma, NOS	Ductal and Lobular Neoplasms	Infiltrating Ductal Carcinoma	stage iia	Stage II	Positive	Positive	NA	NA	YES	YES
95	TCGA-AO-A0J6	TCGA-AO-A0J6-01A	Tumor	16.82498887	High	13.95782755	Low	0	Alive	1140	Chemotherapy	Chemotherapy	61	¡Ý60	Lumpectomy	Lumpectomy	Primary Tumor	M0	N0	T2	Infiltrating duct carcinoma, NOS	Ductal and Lobular Neoplasms	Infiltrating Ductal Carcinoma	stage iia	Stage II	Negative	Negative	Negative	TNBC	YES	NO
96	TCGA-PL-A8LY	TCGA-PL-A8LY-01A	Tumor	NA	NA	17.48946943	Low	0	Alive	8	NA	NA	30	£¼60	NA	[Not Available]	Primary Tumor	M0	N0	T3	Infiltrating duct carcinoma, NOS	Ductal and Lobular Neoplasms	Infiltrating Ductal Carcinoma	stage iib	Stage II	NA	NA	NA	NA	NA	NA
97	TCGA-BH-A0DZ	TCGA-BH-A0DZ-01A	Tumor	13.49336999	Low	17.24692991	Low	0	Alive	495	Hormone TherapyChemotherapy	Chemotherapy & Hormone Therapy	43	£¼60	Simple Mastectomy	Simple Mastectomy	Primary Tumor	M0	N1	T2	Infiltrating duct carcinoma, NOS	Ductal and Lobular Neoplasms	Infiltrating Ductal Carcinoma	stage iib	Stage II	Positive	Positive	Positive	Luminal B	YES	YES
98	TCGA-BH-A208	TCGA-BH-A208-01A	Tumor	NA	NA	13.9254503	Low	1	Dead	1759	NA	NA	48	£¼60	Lumpectomy	Lumpectomy	Primary Tumor	M0	N1	T2	Infiltrating duct carcinoma, NOS	Ductal and Lobular Neoplasms	Infiltrating Ductal Carcinoma	stage iib	Stage II	NA	NA	NA	NA	NA	NA
99	TCGA-E9-A249	TCGA-E9-A249-01A	Tumor	NA	NA	19.93448239	High	0	Alive	217	ChemotherapyHormone Therapy	Chemotherapy & Hormone Therapy	45	£¼60	Lumpectomy	Lumpectomy	Primary Tumor	M0	N0	T2	Infiltrating duct carcinoma, NOS	Ductal and Lobular Neoplasms	Infiltrating Ductal Carcinoma	stage iia	Stage II	NA	NA	NA	NA	YES	YES
100	TCGA-E9-A1RA	TCGA-E9-A1RA-01A	Tumor	NA	NA	19.21467635	Low	0	Alive	1369	ChemotherapyHormone Therapy	Chemotherapy & Hormone Therapy	48	£¼60	NA	[Not Available]	Primary Tumor	M0	N0	T1	Infiltrating duct carcinoma, NOS	Ductal and Lobular Neoplasms	Infiltrating Ductal Carcinoma	stage ia	Stage I	NA	NA	NA	NA	YES	YES
101	TCGA-AO-A0J2	TCGA-AO-A0J2-01A	Tumor	NA	NA	13.3283333	Low	0	Alive	997	Chemotherapy	Chemotherapy	41	£¼60	Simple Mastectomy	Simple Mastectomy	Primary Tumor	M0	N0	T1	Infiltrating duct carcinoma, NOS	Ductal and Lobular Neoplasms	Infiltrating Ductal Carcinoma	stage ia	Stage I	Negative	Negative	NA	NA	YES	NO
102	TCGA-GM-A3XN	TCGA-GM-A3XN-01A	Tumor	10.54368653	Low	17.46257649	Low	0	Alive	2019	ChemotherapyHormone Therapy	Chemotherapy & Hormone Therapy	44	£¼60	Lumpectomy	Lumpectomy	Primary Tumor	M0	N2	T1	Lobular carcinoma, NOS	Ductal and Lobular Neoplasms	Infiltrating Lobular Carcinoma	stage iiia	Stage III	Positive	Positive	Negative	Luminal A	YES	YES
103	TCGA-E2-A15R	TCGA-E2-A15R-01A	Tumor	12.53257465	Low	21.1783883	High	0	Alive	1732	ChemotherapyHormone Therapy	Chemotherapy & Hormone Therapy	64	¡Ý60	Lumpectomy	Lumpectomy	Primary Tumor	M0	N1	T1	Infiltrating duct carcinoma, NOS	Ductal and Lobular Neoplasms	Infiltrating Ductal Carcinoma	stage iia	Stage II	Positive	Positive	NA	NA	YES	YES
104	TCGA-A8-A08G	TCGA-A8-A08G-01A	Tumor	14.21362407	High	20.45178571	High	0	Alive	607	ChemotherapyHormone Therapy	Chemotherapy & Hormone Therapy	41	£¼60	Other	Other	Primary Tumor	M0	N0	T2	Infiltrating duct carcinoma, NOS	Ductal and Lobular Neoplasms	Infiltrating Ductal Carcinoma	stage iia	Stage II	Positive	Positive	Positive	Luminal B	YES	YES
105	TCGA-D8-A1JI	TCGA-D8-A1JI-01A	Tumor	18.02777152	High	20.16042506	High	0	Alive	577	ChemotherapyHormone Therapy	Chemotherapy & Hormone Therapy	54	£¼60	Modified Radical Mastectomy	Modified Radical Mastectomy	Primary Tumor	NA	N1	T1	Infiltrating duct carcinoma, NOS	Ductal and Lobular Neoplasms	Infiltrating Ductal Carcinoma	stage iia	Stage II	Positive	Positive	Negative	Luminal A	YES	YES
106	TCGA-LL-A5YO	TCGA-LL-A5YO-01A	Tumor	12.55719675	Low	12.30485384	Low	0	Alive	440	Chemotherapy	Chemotherapy	50	£¼60	Lumpectomy	Lumpectomy	Primary Tumor	NA	N0	T1	Infiltrating duct carcinoma, NOS	Ductal and Lobular Neoplasms	Infiltrating Ductal Carcinoma	stage ia	Stage I	Negative	Negative	Negative	TNBC	YES	NO
107	TCGA-E2-A15M	TCGA-E2-A15M-01A	Tumor	12.88163081	Low	19.59568897	High	1	Dead	336	Hormone Therapy	Hormone Therapy	66	¡Ý60	Lumpectomy	Lumpectomy	Primary Tumor	M0	N0	T2	Lobular carcinoma, NOS	Ductal and Lobular Neoplasms	Infiltrating Lobular Carcinoma	stage iia	Stage II	Positive	Positive	Negative	Luminal A	NO	YES
108	TCGA-AO-A0JG	TCGA-AO-A0JG-01A	Tumor	13.83111636	Low	19.63488685	High	0	Alive	798	ChemotherapyHormone Therapy	Chemotherapy & Hormone Therapy	49	£¼60	Modified Radical Mastectomy	Modified Radical Mastectomy	Primary Tumor	M0	N2	T2	Infiltrating duct mixed with other types of carcinoma	Ductal and Lobular Neoplasms	Other	stage iiia	Stage III	Positive	Positive	Negative	Luminal A	YES	YES
109	TCGA-B6-A0RN	TCGA-B6-A0RN-01A	Tumor	NA	NA	19.66094021	High	0	Alive	8008	NA	NA	60	¡Ý60	Modified Radical Mastectomy	Modified Radical Mastectomy	Primary Tumor	M0	N0	T1	Infiltrating duct carcinoma, NOS	Ductal and Lobular Neoplasms	Infiltrating Ductal Carcinoma	stage ia	Stage I	Negative	Negative	NA	NA	NA	NA
110	TCGA-AC-A2FE	TCGA-AC-A2FE-01A	Tumor	12.43414564	Low	18.43708911	Low	1	Dead	2636	ChemotherapyHormone Therapy	Chemotherapy & Hormone Therapy	62	¡Ý60	Modified Radical Mastectomy	Modified Radical Mastectomy	Primary Tumor	NA	N3	T3	Lobular carcinoma, NOS	Ductal and Lobular Neoplasms	Infiltrating Lobular Carcinoma	stage iiic	Stage III	Positive	Positive	NA	NA	YES	YES
111	TCGA-BH-A1ES	TCGA-BH-A1ES-01A	Tumor	14.65830514	High	19.81773784	High	1	Dead	3462	NA	NA	35	£¼60	Other	Other	Primary Tumor	M0	N1	T2	Infiltrating duct carcinoma, NOS	Ductal and Lobular Neoplasms	Infiltrating Ductal Carcinoma	stage iib	Stage II	Positive	Positive	Negative	Luminal A	NA	NA
112	TCGA-BH-A0HN	TCGA-BH-A0HN-01A	Tumor	13.640618	Low	20.97757517	High	0	Alive	516	Hormone Therapy	Hormone Therapy	67	¡Ý60	Other	Other	Primary Tumor	M0	N0	T1	Infiltrating duct carcinoma, NOS	Ductal and Lobular Neoplasms	Infiltrating Ductal Carcinoma	stage ia	Stage I	Positive	Positive	NA	NA	NO	YES
113	TCGA-E2-A156	TCGA-E2-A156-01A	Tumor	14.05157851	Low	21.83614721	High	0	Alive	726	Hormone Therapy	Hormone Therapy	61	¡Ý60	Lumpectomy	Lumpectomy	Primary Tumor	M0	N0	T1	Infiltrating duct carcinoma, NOS	Ductal and Lobular Neoplasms	Infiltrating Ductal Carcinoma	stage i	Stage I	Positive	Positive	Negative	Luminal A	NO	YES
114	TCGA-AO-A0JE	TCGA-AO-A0JE-01A	Tumor	14.97784179	High	13.9780492	Low	0	Alive	2335	ChemotherapyTargeted Molecular therapy	Other	53	£¼60	Lumpectomy	Lumpectomy	Primary Tumor	M0	N2	T2	Infiltrating duct carcinoma, NOS	Ductal and Lobular Neoplasms	Infiltrating Ductal Carcinoma	stage iiia	Stage III	Negative	Negative	Positive	HER2 (+)	NO	NO
115	TCGA-E9-A243	TCGA-E9-A243-01A	Tumor	NA	NA	14.1143361	Low	0	Alive	612	ChemotherapyAncillary	Other	52	£¼60	Lumpectomy	Lumpectomy	Primary Tumor	M0	N0	T2	Infiltrating duct carcinoma, NOS	Ductal and Lobular Neoplasms	Infiltrating Ductal Carcinoma	stage iia	Stage II	NA	NA	NA	NA	NO	NO
116	TCGA-E2-A15A	TCGA-E2-A15A-01A	Tumor	14.85412826	High	18.98121475	Low	0	Alive	710	Chemotherapy	Chemotherapy	45	£¼60	Simple Mastectomy	Simple Mastectomy	Primary Tumor	M0	N3	T2	Infiltrating duct carcinoma, NOS	Ductal and Lobular Neoplasms	Infiltrating Ductal Carcinoma	stage iiic	Stage III	Positive	Positive	Negative	Luminal A	YES	NO
117	TCGA-OL-A5D7	TCGA-OL-A5D7-01A	Tumor	NA	NA	13.44232131	Low	0	Alive	1780	Chemotherapy	Chemotherapy	70	¡Ý60	Lumpectomy	Lumpectomy	Primary Tumor	NA	N0	T2	Infiltrating duct carcinoma, NOS	Ductal and Lobular Neoplasms	Infiltrating Ductal Carcinoma	stage iia	Stage II	Negative	Negative	NA	NA	YES	NO
118	TCGA-D8-A141	TCGA-D8-A141-01A	Tumor	13.29850502	Low	18.46378722	Low	0	Alive	626	ChemotherapyHormone Therapy	Chemotherapy & Hormone Therapy	40	£¼60	Modified Radical Mastectomy	Modified Radical Mastectomy	Primary Tumor	M0	N1	T1	Infiltrating duct carcinoma, NOS	Ductal and Lobular Neoplasms	Infiltrating Ductal Carcinoma	not reported	NA	Positive	Positive	Negative	Luminal A	YES	YES
119	TCGA-BH-A0W3	TCGA-BH-A0W3-01A	Tumor	14.0476675	Low	21.32073617	High	0	Alive	728	NA	NA	58	£¼60	Other	Other	Primary Tumor	M0	N1	T1	Infiltrating duct carcinoma, NOS	Ductal and Lobular Neoplasms	Infiltrating Ductal Carcinoma	stage iia	Stage II	Positive	Positive	NA	NA	NA	NA
120	TCGA-BH-A18J	TCGA-BH-A18J-01A	Tumor	12.83162851	Low	18.73743517	Low	1	Dead	612	NA	NA	56	£¼60	Modified Radical Mastectomy	Modified Radical Mastectomy	Primary Tumor	M1	N2	T4	Infiltrating duct carcinoma, NOS	Ductal and Lobular Neoplasms	Infiltrating Ductal Carcinoma	stage iv	Stage IV	Positive	Positive	Negative	Luminal A	NA	NA
121	TCGA-BH-A0HP	TCGA-BH-A0HP-01A	Tumor	15.11067386	High	20.08547609	High	0	Alive	414	ChemotherapyHormone Therapy	Chemotherapy & Hormone Therapy	65	¡Ý60	Modified Radical Mastectomy	Modified Radical Mastectomy	Primary Tumor	M0	N2	T3	Lobular carcinoma, NOS	Ductal and Lobular Neoplasms	Infiltrating Lobular Carcinoma	stage iiia	Stage III	Positive	Negative	Negative	Luminal A	YES	YES
122	TCGA-E2-A573	TCGA-E2-A573-01A	Tumor	NA	NA	11.56911105	Low	0	Alive	1062	Chemotherapy	Chemotherapy	48	£¼60	Other	Other	Primary Tumor	M0	N0	T1	Infiltrating duct carcinoma, NOS	Ductal and Lobular Neoplasms	Infiltrating Ductal Carcinoma	stage ia	Stage I	Negative	Negative	NA	NA	YES	NO
123	TCGA-D8-A1XM	TCGA-D8-A1XM-01A	Tumor	13.05280789	Low	19.24237142	Low	0	Alive	538	NA	NA	57	£¼60	Lumpectomy	Lumpectomy	Primary Tumor	M0	N0	T1	Infiltrating duct carcinoma, NOS	Ductal and Lobular Neoplasms	Infiltrating Ductal Carcinoma	stage ia	Stage I	Positive	Positive	Negative	Luminal A	NA	NA
124	TCGA-D8-A147	TCGA-D8-A147-01A	Tumor	13.93532362	Low	11.30886892	Low	0	Alive	584	Chemotherapy	Chemotherapy	45	£¼60	Lumpectomy	Lumpectomy	Primary Tumor	M0	N0	T2	Infiltrating duct carcinoma, NOS	Ductal and Lobular Neoplasms	Infiltrating Ductal Carcinoma	not reported	NA	Negative	Negative	Negative	TNBC	YES	NO
125	TCGA-AC-A2FM	TCGA-AC-A2FM-01A	Tumor	NA	NA	21.12291251	High	1	Dead	792	NA	NA	87	¡Ý60	Modified Radical Mastectomy	Modified Radical Mastectomy	Primary Tumor	M0	N1	T2	Lobular carcinoma, NOS	Ductal and Lobular Neoplasms	Infiltrating Lobular Carcinoma	stage iib	Stage II	NA	NA	NA	NA	NA	NA
126	TCGA-E2-A14O	TCGA-E2-A14O-01A	Tumor	12.55125332	Low	20.84430165	High	0	Alive	1359	Hormone Therapy	Hormone Therapy	76	¡Ý60	Modified Radical Mastectomy	Modified Radical Mastectomy	Primary Tumor	M0	N1	T3	Infiltrating duct carcinoma, NOS	Ductal and Lobular Neoplasms	Infiltrating Ductal Carcinoma	stage iiia	Stage III	Positive	Positive	NA	NA	NO	YES
127	TCGA-EW-A1P0	TCGA-EW-A1P0-01A	Tumor	11.95982719	Low	19.47841111	Low	0	Alive	1251	Hormone Therapy	Hormone Therapy	55	£¼60	Modified Radical Mastectomy	Modified Radical Mastectomy	Primary Tumor	NA	N1	T2	Infiltrating duct mixed with other types of carcinoma	Ductal and Lobular Neoplasms	Other	stage iib	Stage II	Positive	Negative	Negative	Luminal A	NO	YES
128	TCGA-E2-A10F	TCGA-E2-A10F-01A	Tumor	13.43912648	Low	19.19629597	Low	0	Alive	878	Hormone TherapyChemotherapy	Chemotherapy & Hormone Therapy	47	£¼60	Lumpectomy	Lumpectomy	Primary Tumor	M0	N0	T2	Lobular carcinoma, NOS	Ductal and Lobular Neoplasms	Infiltrating Lobular Carcinoma	stage iia	Stage II	Positive	Positive	NA	NA	YES	YES
129	TCGA-D8-A1JH	TCGA-D8-A1JH-01A	Tumor	11.87380959	Low	19.95450015	High	0	Alive	426	Hormone Therapy	Hormone Therapy	56	£¼60	Modified Radical Mastectomy	Modified Radical Mastectomy	Primary Tumor	M0	N0	T1	Infiltrating duct carcinoma, NOS	Ductal and Lobular Neoplasms	Infiltrating Ductal Carcinoma	stage ia	Stage I	Positive	Positive	Negative	Luminal A	NO	YES
130	TCGA-A8-A08P	TCGA-A8-A08P-01A	Tumor	15.02225261	High	19.25375798	Low	0	Alive	943	ChemotherapyHormone TherapyTargeted Molecular therapy	Other	70	¡Ý60	Other	Other	Primary Tumor	M0	N2	T2	Infiltrating duct carcinoma, NOS	Ductal and Lobular Neoplasms	Infiltrating Ductal Carcinoma	stage iiia	Stage III	Positive	Positive	Positive	Luminal B	NO	NO
131	TCGA-AC-A3OD	TCGA-AC-A3OD-01B	Tumor	16.37209658	High	22.0148747	High	0	Alive	451	NA	NA	68	¡Ý60	Modified Radical Mastectomy	Modified Radical Mastectomy	Primary Tumor	NA	N1	T2	Lobular carcinoma, NOS	Ductal and Lobular Neoplasms	Infiltrating Lobular Carcinoma	stage iib	Stage II	Positive	Positive	Negative	Luminal A	NA	NA
132	TCGA-AN-A0FY	TCGA-AN-A0FY-01A	Tumor	12.76173937	Low	19.85131501	High	0	Alive	10	NA	NA	55	£¼60	Modified Radical Mastectomy	Modified Radical Mastectomy	Primary Tumor	M0	N0	T1	Infiltrating duct carcinoma, NOS	Ductal and Lobular Neoplasms	Infiltrating Ductal Carcinoma	stage ia	Stage I	Positive	Positive	Negative	Luminal A	NA	NA
133	TCGA-BH-A1EW	TCGA-BH-A1EW-01A	Tumor	15.23758248	High	19.23661281	Low	1	Dead	1694	NA	NA	38	£¼60	Other	Other	Primary Tumor	M0	N1	T2	Infiltrating duct carcinoma, NOS	Ductal and Lobular Neoplasms	Infiltrating Ductal Carcinoma	stage iia	Stage II	Negative	Negative	Negative	TNBC	NA	NA
134	TCGA-A7-A4SB	TCGA-A7-A4SB-01A	Tumor	13.50293851	Low	18.89518583	Low	0	Alive	418	ChemotherapyHormone Therapy	Chemotherapy & Hormone Therapy	56	£¼60	Lumpectomy	Lumpectomy	Primary Tumor	M0	N1	T3	Lobular carcinoma, NOS	Ductal and Lobular Neoplasms	Infiltrating Lobular Carcinoma	stage iiia	Stage III	Positive	Positive	Negative	Luminal A	YES	YES
135	TCGA-AO-A03N	TCGA-AO-A03N-01B	Tumor	12.34200391	Low	18.73730238	Low	0	Alive	2031	Hormone TherapyChemotherapyOther, specify in notes	Other	59	£¼60	Modified Radical Mastectomy	Modified Radical Mastectomy	Primary Tumor	M0	N1	T2	Infiltrating duct carcinoma, NOS	Ductal and Lobular Neoplasms	Infiltrating Ductal Carcinoma	stage iib	Stage II	Positive	Positive	Negative	Luminal A	NO	NO
136	TCGA-BH-A1FD	TCGA-BH-A1FD-01A	Tumor	16.54072759	High	20.89939715	High	1	Dead	1009	NA	NA	68	¡Ý60	NA	[Not Available]	Primary Tumor	M0	N0	T1	Infiltrating duct carcinoma, NOS	Ductal and Lobular Neoplasms	Infiltrating Ductal Carcinoma	stage i	Stage I	Positive	Positive	Negative	Luminal A	NA	NA
137	TCGA-BH-A201	TCGA-BH-A201-01A	Tumor	15.0689268	High	19.02227785	Low	0	Alive	856	NA	NA	64	¡Ý60	Other	Other	Primary Tumor	M0	N0	T1	Infiltrating duct carcinoma, NOS	Ductal and Lobular Neoplasms	Infiltrating Ductal Carcinoma	stage ia	Stage I	Positive	Positive	Negative	Luminal A	NA	NA
138	TCGA-B6-A3ZX	TCGA-B6-A3ZX-01A	Tumor	13.5442319	Low	13.59030578	Low	1	Dead	1152	Chemotherapy	Chemotherapy	50	£¼60	Lumpectomy	Lumpectomy	Primary Tumor	M1	N1	T3	Infiltrating duct and lobular carcinoma	Ductal and Lobular Neoplasms	Other	stage iv	Stage IV	Negative	Negative	Negative	TNBC	YES	NO
139	TCGA-D8-A1JD	TCGA-D8-A1JD-01A	Tumor	15.39220382	High	19.1471418	Low	0	Alive	552	Chemotherapy	Chemotherapy	41	£¼60	Modified Radical Mastectomy	Modified Radical Mastectomy	Primary Tumor	M0	N1	T2	Infiltrating duct carcinoma, NOS	Ductal and Lobular Neoplasms	Infiltrating Ductal Carcinoma	stage iib	Stage II	Positive	Positive	Negative	Luminal A	YES	NO
140	TCGA-E9-A3QA	TCGA-E9-A3QA-01A	Tumor	NA	NA	16.16986672	Low	0	Alive	918	NA	NA	33	£¼60	NA	[Not Available]	Primary Tumor	M0	N0	T2	Medullary carcinoma, NOS	Ductal and Lobular Neoplasms	Other	stage iia	Stage II	NA	NA	NA	NA	NA	NA
141	TCGA-C8-A12U	TCGA-C8-A12U-01A	Tumor	9.956571317	Low	18.65363515	Low	0	Alive	385	NA	NA	46	£¼60	Other	Other	Primary Tumor	M0	N1	T2	Infiltrating duct carcinoma, NOS	Ductal and Lobular Neoplasms	Infiltrating Ductal Carcinoma	stage iib	Stage II	Positive	Positive	Negative	Luminal A	NA	NA
142	TCGA-AR-A250	TCGA-AR-A250-01A	Tumor	12.68154714	Low	20.53566851	High	0	Alive	2707	ChemotherapyImmunotherapyHormone Therapy	Other	58	£¼60	Other	Other	Primary Tumor	M0	N0	T2	Infiltrating duct carcinoma, NOS	Ductal and Lobular Neoplasms	Infiltrating Ductal Carcinoma	stage iia	Stage II	Positive	Negative	NA	NA	NO	NO
143	TCGA-S3-AA14	TCGA-S3-AA14-01A	Tumor	12.53864741	Low	17.11792994	Low	0	Alive	529	ChemotherapyAncillaryTargeted Molecular therapy	Other	47	£¼60	Other	Other	Primary Tumor	M0	N0	T1	Infiltrating duct carcinoma, NOS	Ductal and Lobular Neoplasms	Infiltrating Ductal Carcinoma	stage i	Stage I	Positive	Positive	Positive	Luminal B	NO	NO
144	TCGA-AN-A0FX	TCGA-AN-A0FX-01A	Tumor	14.24524781	High	14.60149668	Low	0	Alive	10	NA	NA	52	£¼60	Modified Radical Mastectomy	Modified Radical Mastectomy	Primary Tumor	M0	N0	T2	Infiltrating duct carcinoma, NOS	Ductal and Lobular Neoplasms	Infiltrating Ductal Carcinoma	stage iia	Stage II	Negative	Negative	Positive	HER2 (+)	NA	NA
145	TCGA-LL-A440	TCGA-LL-A440-01A	Tumor	13.82274199	Low	18.94894715	Low	0	Alive	759	Hormone TherapyChemotherapy	Chemotherapy & Hormone Therapy	61	¡Ý60	Simple Mastectomy	Simple Mastectomy	Primary Tumor	NA	N0	T1	Lobular carcinoma, NOS	Ductal and Lobular Neoplasms	Infiltrating Lobular Carcinoma	stage ia	Stage I	Positive	Positive	NA	NA	YES	YES
146	TCGA-W8-A86G	TCGA-W8-A86G-01A	Tumor	13.27667426	Low	19.90502752	High	0	Alive	347	Hormone Therapy	Hormone Therapy	66	¡Ý60	Lumpectomy	Lumpectomy	Primary Tumor	NA	N0	T2	Lobular carcinoma, NOS	Ductal and Lobular Neoplasms	Infiltrating Lobular Carcinoma	stage iia	Stage II	Positive	Positive	Negative	Luminal A	NO	YES
147	TCGA-E2-A1L7	TCGA-E2-A1L7-01A	Tumor	14.97597139	High	19.24280417	Low	0	Alive	1836	ChemotherapyOther, specify in notesHormone Therapy	Other	40	£¼60	Modified Radical Mastectomy	Modified Radical Mastectomy	Primary Tumor	M0	N2	T2	Infiltrating duct carcinoma, NOS	Ductal and Lobular Neoplasms	Infiltrating Ductal Carcinoma	stage iiia	Stage III	Negative	Negative	Negative	TNBC	NO	NO
148	TCGA-A8-A06Z	TCGA-A8-A06Z-01A	Tumor	16.25835217	High	20.50397245	High	0	Alive	31	NA	NA	84	¡Ý60	Other	Other	Primary Tumor	M0	N0	T3	Infiltrating duct carcinoma, NOS	Ductal and Lobular Neoplasms	Infiltrating Ductal Carcinoma	stage iib	Stage II	Positive	Positive	Negative	Luminal A	NA	NA
149	TCGA-A8-A079	TCGA-A8-A079-01A	Tumor	17.40283711	High	21.4094008	High	0	Alive	274	Chemotherapy	Chemotherapy	69	¡Ý60	Other	Other	Primary Tumor	M0	N3	T4	Infiltrating duct carcinoma, NOS	Ductal and Lobular Neoplasms	Infiltrating Ductal Carcinoma	stage iiib	Stage III	Positive	Positive	Negative	Luminal A	YES	NO
150	TCGA-BH-A0B1	TCGA-BH-A0B1-01A	Tumor	15.06865186	High	20.59632212	High	0	Alive	1148	ChemotherapyHormone Therapy	Chemotherapy & Hormone Therapy	66	¡Ý60	Modified Radical Mastectomy	Modified Radical Mastectomy	Primary Tumor	M0	N1	T2	Infiltrating duct carcinoma, NOS	Ductal and Lobular Neoplasms	Infiltrating Ductal Carcinoma	stage iib	Stage II	Positive	Positive	Negative	Luminal A	YES	YES
151	TCGA-A7-A0CJ	TCGA-A7-A0CJ-01A	Tumor	13.34186744	Low	20.79661222	High	0	Alive	931	ChemotherapyHormone Therapy	Chemotherapy & Hormone Therapy	57	£¼60	Lumpectomy	Lumpectomy	Primary Tumor	M0	N0	T2	Infiltrating duct carcinoma, NOS	Ductal and Lobular Neoplasms	Infiltrating Ductal Carcinoma	stage iia	Stage II	Positive	Positive	Negative	Luminal A	YES	YES
152	TCGA-A8-A06P	TCGA-A8-A06P-01A	Tumor	12.72787002	Low	19.05956773	Low	0	Alive	396	ChemotherapyHormone Therapy	Chemotherapy & Hormone Therapy	63	¡Ý60	Other	Other	Primary Tumor	M0	N2	T1	Infiltrating duct carcinoma, NOS	Ductal and Lobular Neoplasms	Infiltrating Ductal Carcinoma	stage iiia	Stage III	Positive	Positive	Negative	Luminal A	YES	YES
153	TCGA-E2-A9RU	TCGA-E2-A9RU-01A	Tumor	14.27769736	High	18.87679025	Low	NA	Alive	NA	Hormone Therapy	Hormone Therapy	90	¡Ý60	Lumpectomy	Lumpectomy	Primary Tumor	NA	N3	T2	Infiltrating duct carcinoma, NOS	Ductal and Lobular Neoplasms	Infiltrating Ductal Carcinoma	stage iiic	Stage III	Positive	Negative	NA	NA	NO	YES
154	TCGA-BH-A0BQ	TCGA-BH-A0BQ-01A	Tumor	12.31822699	Low	18.69801675	Low	0	Alive	2255	NA	NA	39	£¼60	Other	Other	Primary Tumor	M0	N0	T1	Infiltrating duct carcinoma, NOS	Ductal and Lobular Neoplasms	Infiltrating Ductal Carcinoma	stage i	Stage I	Positive	Positive	Positive	Luminal B	NA	NA
155	TCGA-E2-A150	TCGA-E2-A150-01A	Tumor	13.92783602	Low	13.03885421	Low	0	Alive	1935	Chemotherapy	Chemotherapy	48	£¼60	Lumpectomy	Lumpectomy	Primary Tumor	M0	N0	T2	Infiltrating duct carcinoma, NOS	Ductal and Lobular Neoplasms	Infiltrating Ductal Carcinoma	stage iia	Stage II	Negative	Negative	Negative	TNBC	YES	NO
156	TCGA-BH-A0BL	TCGA-BH-A0BL-01A	Tumor	14.72137863	High	13.85033657	Low	0	Alive	2278	Chemotherapy	Chemotherapy	35	£¼60	Other	Other	Primary Tumor	M0	N0	T1	Infiltrating duct carcinoma, NOS	Ductal and Lobular Neoplasms	Infiltrating Ductal Carcinoma	stage i	Stage I	Negative	Negative	Negative	TNBC	YES	NO
157	TCGA-AC-A2QJ	TCGA-AC-A2QJ-01A	Tumor	13.01296238	Low	11.95489731	Low	1	Dead	446	ChemotherapyHormone Therapy	Chemotherapy & Hormone Therapy	48	£¼60	Other	Other	Primary Tumor	M0	N0	T4	Metaplastic carcinoma, NOS	Complex Epithelial Neoplasms	Other	stage iiib	Stage III	Negative	Negative	Negative	TNBC	YES	YES
158	TCGA-D8-A13Z	TCGA-D8-A13Z-01A	Tumor	13.75169205	Low	12.13056054	Low	0	Alive	635	ChemotherapyHormone Therapy	Chemotherapy & Hormone Therapy	51	£¼60	Modified Radical Mastectomy	Modified Radical Mastectomy	Primary Tumor	M0	N2	T2	Infiltrating duct carcinoma, NOS	Ductal and Lobular Neoplasms	Infiltrating Ductal Carcinoma	not reported	NA	Negative	Negative	Negative	TNBC	YES	YES
159	TCGA-E2-A155	TCGA-E2-A155-01A	Tumor	11.1375597	Low	21.07257671	High	0	Alive	640	ChemotherapyHormone Therapy	Chemotherapy & Hormone Therapy	58	£¼60	Modified Radical Mastectomy	Modified Radical Mastectomy	Primary Tumor	M0	N1	T2	Infiltrating duct carcinoma, NOS	Ductal and Lobular Neoplasms	Infiltrating Ductal Carcinoma	stage iib	Stage II	Positive	Negative	Negative	Luminal A	YES	YES
160	TCGA-OL-A66K	TCGA-OL-A66K-01A	Tumor	12.24906033	Low	19.58486165	High	1	Dead	1275	NA	NA	72	¡Ý60	Simple Mastectomy	Simple Mastectomy	Primary Tumor	NA	N0	T2	Lobular carcinoma, NOS	Ductal and Lobular Neoplasms	Infiltrating Lobular Carcinoma	stage iia	Stage II	Positive	Positive	NA	NA	NA	NA
161	TCGA-A2-A0EY	TCGA-A2-A0EY-01A	Tumor	11.97404558	Low	19.06446955	Low	0	Alive	1925	ChemotherapyTargeted Molecular therapyHormone Therapy	Other	62	¡Ý60	Lumpectomy	Lumpectomy	Primary Tumor	M0	N1	T2	Infiltrating duct carcinoma, NOS	Ductal and Lobular Neoplasms	Infiltrating Ductal Carcinoma	stage iib	Stage II	Positive	Negative	Positive	Luminal B	NO	NO
162	TCGA-A2-A1FV	TCGA-A2-A1FV-01A	Tumor	16.01434387	High	20.29002117	High	0	Alive	714	ChemotherapyHormone Therapy	Chemotherapy & Hormone Therapy	74	¡Ý60	Simple Mastectomy	Simple Mastectomy	Primary Tumor	M0	N0	T3	Lobular carcinoma, NOS	Ductal and Lobular Neoplasms	Infiltrating Lobular Carcinoma	stage iib	Stage II	Positive	Positive	Negative	Luminal A	YES	YES
163	TCGA-AR-A0TU	TCGA-AR-A0TU-01A	Tumor	16.21099974	High	14.77371645	Low	0	Alive	709	Chemotherapy	Chemotherapy	35	£¼60	Simple Mastectomy	Simple Mastectomy	Primary Tumor	M0	N0	T2	Infiltrating duct carcinoma, NOS	Ductal and Lobular Neoplasms	Infiltrating Ductal Carcinoma	stage iia	Stage II	Negative	Negative	Negative	TNBC	YES	NO
164	TCGA-AO-A0J3	TCGA-AO-A0J3-01A	Tumor	14.17795458	High	20.74480765	High	0	Alive	651	ChemotherapyHormone Therapy	Chemotherapy & Hormone Therapy	67	¡Ý60	Modified Radical Mastectomy	Modified Radical Mastectomy	Primary Tumor	M0	N1	T2	Infiltrating duct mixed with other types of carcinoma	Ductal and Lobular Neoplasms	Other	stage iib	Stage II	Positive	Positive	NA	NA	YES	YES
165	TCGA-D8-A146	TCGA-D8-A146-01A	Tumor	13.78491966	Low	20.94460283	High	0	Alive	643	NA	NA	57	£¼60	Modified Radical Mastectomy	Modified Radical Mastectomy	Primary Tumor	NA	N0	T2	Infiltrating duct carcinoma, NOS	Ductal and Lobular Neoplasms	Infiltrating Ductal Carcinoma	stage iia	Stage II	Positive	Positive	Negative	Luminal A	NA	NA
166	TCGA-AR-A24S	TCGA-AR-A24S-01A	Tumor	16.18641527	High	20.00033883	High	0	Alive	2976	Hormone Therapy	Hormone Therapy	61	¡Ý60	Other	Other	Primary Tumor	M0	N0	T1	Infiltrating duct carcinoma, NOS	Ductal and Lobular Neoplasms	Infiltrating Ductal Carcinoma	stage i	Stage I	Positive	Positive	Negative	Luminal A	NO	YES
167	TCGA-A8-A092	TCGA-A8-A092-01A	Tumor	14.34124287	High	18.53375259	Low	0	Alive	942	ChemotherapyHormone Therapy	Chemotherapy & Hormone Therapy	48	£¼60	Other	Other	Primary Tumor	M0	N2	T2	Infiltrating duct carcinoma, NOS	Ductal and Lobular Neoplasms	Infiltrating Ductal Carcinoma	stage iiia	Stage III	Positive	Positive	Negative	Luminal A	YES	YES
168	TCGA-B6-A0IK	TCGA-B6-A0IK-01A	Tumor	NA	NA	17.00966313	Low	1	Dead	571	NA	NA	63	¡Ý60	Lumpectomy	Lumpectomy	Primary Tumor	M0	N1	T4	Infiltrating duct carcinoma, NOS	Ductal and Lobular Neoplasms	Infiltrating Ductal Carcinoma	stage iiib	Stage III	Negative	Negative	NA	NA	NA	NA
169	TCGA-BH-A0DL	TCGA-BH-A0DL-01A	Tumor	14.84393051	High	17.27650674	Low	0	Alive	2381	Chemotherapy	Chemotherapy	64	¡Ý60	Other	Other	Primary Tumor	M0	N0	T2	Metaplastic carcinoma, NOS	Complex Epithelial Neoplasms	Other	stage iia	Stage II	Positive	Negative	Negative	Luminal A	YES	NO
170	TCGA-AC-A23E	TCGA-AC-A23E-01A	Tumor	13.50525501	Low	18.60626272	Low	0	Alive	698	Hormone Therapy	Hormone Therapy	50	£¼60	Modified Radical Mastectomy	Modified Radical Mastectomy	Primary Tumor	NA	N1	T2	Infiltrating duct carcinoma, NOS	Ductal and Lobular Neoplasms	Infiltrating Ductal Carcinoma	stage iib	Stage II	Positive	Positive	NA	NA	NO	YES
171	TCGA-PL-A8LX	TCGA-PL-A8LX-01A	Tumor	NA	NA	21.39949855	High	0	Alive	5	NA	NA	35	£¼60	NA	[Not Available]	Primary Tumor	M1	N1	T4	Infiltrating duct carcinoma, NOS	Ductal and Lobular Neoplasms	Infiltrating Ductal Carcinoma	stage iv	Stage IV	NA	NA	NA	NA	NA	NA
172	TCGA-EW-A1P1	TCGA-EW-A1P1-01A	Tumor	NA	NA	16.04376056	Low	0	Alive	1210	Chemotherapy	Chemotherapy	68	¡Ý60	Lumpectomy	Lumpectomy	Primary Tumor	NA	N3	T2	Infiltrating duct carcinoma, NOS	Ductal and Lobular Neoplasms	Infiltrating Ductal Carcinoma	stage iiic	Stage III	Negative	Negative	NA	NA	YES	NO
173	TCGA-E2-A15E	TCGA-E2-A15E-01A	Tumor	14.12831929	High	17.94299864	Low	0	Alive	630	ChemotherapyOther, specify in notesHormone Therapy	Other	40	£¼60	Lumpectomy	Lumpectomy	Primary Tumor	M0	N1	T1	Infiltrating duct carcinoma, NOS	Ductal and Lobular Neoplasms	Infiltrating Ductal Carcinoma	stage iia	Stage II	Positive	Positive	NA	NA	NO	NO
174	TCGA-E2-A15F	TCGA-E2-A15F-01A	Tumor	15.0063225	High	21.24847631	High	0	Alive	658	Hormone Therapy	Hormone Therapy	64	¡Ý60	Lumpectomy	Lumpectomy	Primary Tumor	M0	N0	T1	Infiltrating duct carcinoma, NOS	Ductal and Lobular Neoplasms	Infiltrating Ductal Carcinoma	stage i	Stage I	Positive	Positive	Negative	Luminal A	NO	YES
175	TCGA-A2-A1G4	TCGA-A2-A1G4-01A	Tumor	15.49220312	High	21.94039673	High	0	Alive	595	ChemotherapyHormone Therapy	Chemotherapy & Hormone Therapy	71	¡Ý60	Modified Radical Mastectomy	Modified Radical Mastectomy	Primary Tumor	M0	N1	T3	Infiltrating duct carcinoma, NOS	Ductal and Lobular Neoplasms	Infiltrating Ductal Carcinoma	stage iiia	Stage III	Positive	Positive	Negative	Luminal A	YES	YES
176	TCGA-A1-A0SI	TCGA-A1-A0SI-01A	Tumor	11.5669758	Low	18.40362636	Low	0	Alive	635	NA	NA	52	£¼60	Lumpectomy	Lumpectomy	Primary Tumor	M0	N1	T2	Infiltrating duct carcinoma, NOS	Ductal and Lobular Neoplasms	Infiltrating Ductal Carcinoma	stage iib	Stage II	Positive	Positive	Negative	Luminal A	NA	NA
177	TCGA-BH-A0B6	TCGA-BH-A0B6-01A	Tumor	13.43434054	Low	19.47109997	Low	0	Alive	2483	NA	NA	47	£¼60	Other	Other	Primary Tumor	M0	N0	T1	Infiltrating duct carcinoma, NOS	Ductal and Lobular Neoplasms	Infiltrating Ductal Carcinoma	stage i	Stage I	Positive	Positive	Positive	Luminal B	NA	NA
178	TCGA-A2-A25D	TCGA-A2-A25D-01A	Tumor	12.23754295	Low	17.60678573	Low	NA	Alive	NA	Hormone Therapy	Hormone Therapy	90	¡Ý60	Lumpectomy	Lumpectomy	Primary Tumor	M0	N3	T2	Lobular carcinoma, NOS	Ductal and Lobular Neoplasms	Infiltrating Lobular Carcinoma	stage iiic	Stage III	Positive	Negative	Negative	Luminal A	NO	YES
179	TCGA-AC-A3TN	TCGA-AC-A3TN-01A	Tumor	11.59057834	Low	20.62881382	High	0	Alive	456	Hormone Therapy	Hormone Therapy	75	¡Ý60	Simple Mastectomy	Simple Mastectomy	Primary Tumor	NA	N0	T3	Lobular carcinoma, NOS	Ductal and Lobular Neoplasms	Infiltrating Lobular Carcinoma	stage iib	Stage II	Positive	Positive	Positive	Luminal B	NO	YES
180	TCGA-D8-A73U	TCGA-D8-A73U-01A	Tumor	13.54660196	Low	18.67839352	Low	0	Alive	492	Hormone Therapy	Hormone Therapy	88	¡Ý60	Simple Mastectomy	Simple Mastectomy	Primary Tumor	M0	N0	T2	Lobular carcinoma, NOS	Ductal and Lobular Neoplasms	Infiltrating Lobular Carcinoma	stage iia	Stage II	Positive	Positive	Negative	Luminal A	NO	YES
181	TCGA-5L-AAT0	TCGA-5L-AAT0-01A	Tumor	13.63841212	Low	19.03808411	Low	0	Alive	1477	Hormone Therapy	Hormone Therapy	42	£¼60	Modified Radical Mastectomy	Modified Radical Mastectomy	Primary Tumor	M0	N0	T2	Lobular carcinoma, NOS	Ductal and Lobular Neoplasms	Infiltrating Lobular Carcinoma	stage iia	Stage II	Positive	Positive	Negative	Luminal A	NO	YES
182	TCGA-BH-A0BV	TCGA-BH-A0BV-01A	Tumor	11.78253895	Low	20.7765977	High	0	Alive	1519	ChemotherapyHormone Therapy	Chemotherapy & Hormone Therapy	78	¡Ý60	Modified Radical Mastectomy	Modified Radical Mastectomy	Primary Tumor	M0	N1	T2	Infiltrating duct carcinoma, NOS	Ductal and Lobular Neoplasms	Infiltrating Ductal Carcinoma	stage iib	Stage II	Positive	Positive	Negative	Luminal A	YES	YES
183	TCGA-C8-A26W	TCGA-C8-A26W-01A	Tumor	13.80122885	Low	19.50426564	High	0	Alive	381	Chemotherapy	Chemotherapy	58	£¼60	Modified Radical Mastectomy	Modified Radical Mastectomy	Primary Tumor	M0	N1	T2	Infiltrating duct carcinoma, NOS	Ductal and Lobular Neoplasms	Infiltrating Ductal Carcinoma	stage iib	Stage II	Positive	Positive	NA	NA	YES	NO
184	TCGA-BH-A202	TCGA-BH-A202-01A	Tumor	15.11081067	High	19.08602537	Low	0	Alive	795	Chemotherapy	Chemotherapy	60	¡Ý60	Other	Other	Primary Tumor	M0	N0	T2	Infiltrating duct carcinoma, NOS	Ductal and Lobular Neoplasms	Infiltrating Ductal Carcinoma	stage ii	Stage II	Positive	Positive	Positive	Luminal B	YES	NO
185	TCGA-E2-A15I	TCGA-E2-A15I-01A	Tumor	12.55985173	Low	20.09757719	High	0	Alive	1692	Hormone Therapy	Hormone Therapy	44	£¼60	Simple Mastectomy	Simple Mastectomy	Primary Tumor	M0	N0	T2	Infiltrating duct carcinoma, NOS	Ductal and Lobular Neoplasms	Infiltrating Ductal Carcinoma	stage iia	Stage II	Positive	Positive	NA	NA	NO	YES
186	TCGA-AQ-A0Y5	TCGA-AQ-A0Y5-01A	Tumor	14.88087494	High	16.74615945	Low	1	Dead	172	Chemotherapy	Chemotherapy	70	¡Ý60	Modified Radical Mastectomy	Modified Radical Mastectomy	Primary Tumor	NA	N2	T2	Infiltrating duct carcinoma, NOS	Ductal and Lobular Neoplasms	Infiltrating Ductal Carcinoma	stage iiia	Stage III	Positive	Positive	Positive	Luminal B	YES	NO
187	TCGA-E9-A1N8	TCGA-E9-A1N8-01A	Tumor	NA	NA	9.474468367	Low	0	Alive	1039	Chemotherapy	Chemotherapy	48	£¼60	NA	[Not Available]	Primary Tumor	M0	N0	T2	Infiltrating duct carcinoma, NOS	Ductal and Lobular Neoplasms	Infiltrating Ductal Carcinoma	stage iia	Stage II	Negative	NA	Negative	NA	YES	NO
188	TCGA-E9-A1R0	TCGA-E9-A1R0-01A	Tumor	NA	NA	19.40223627	Low	0	Alive	860	Chemotherapy	Chemotherapy	58	£¼60	NA	[Not Available]	Primary Tumor	M0	N1	T1	Infiltrating duct carcinoma, NOS	Ductal and Lobular Neoplasms	Infiltrating Ductal Carcinoma	stage iia	Stage II	NA	NA	NA	NA	YES	NO
189	TCGA-A8-A09V	TCGA-A8-A09V-01A	Tumor	12.49521314	Low	19.58751178	High	0	Alive	457	Hormone Therapy	Hormone Therapy	51	£¼60	Other	Other	Primary Tumor	M0	N0	T2	Lobular carcinoma, NOS	Ductal and Lobular Neoplasms	Infiltrating Lobular Carcinoma	stage iia	Stage II	Positive	Positive	Negative	Luminal A	NO	YES
190	TCGA-A7-A13G	TCGA-A7-A13G-01B	Tumor	13.09772411	Low	22.19769074	High	0	Alive	718	Hormone Therapy	Hormone Therapy	79	¡Ý60	Simple Mastectomy	Simple Mastectomy	Primary Tumor	NA	N0	T2	Infiltrating duct carcinoma, NOS	Ductal and Lobular Neoplasms	Infiltrating Ductal Carcinoma	stage iia	Stage II	Positive	Positive	Negative	Luminal A	NO	YES
191	TCGA-EW-A3U0	TCGA-EW-A3U0-01A	Tumor	12.95827688	Low	12.22856412	Low	0	Alive	532	Chemotherapy	Chemotherapy	61	¡Ý60	Other	Other	Primary Tumor	M0	N1	T3	Infiltrating duct carcinoma, NOS	Ductal and Lobular Neoplasms	Infiltrating Ductal Carcinoma	stage iiia	Stage III	Negative	Negative	Negative	TNBC	YES	NO
192	TCGA-AR-A24Z	TCGA-AR-A24Z-01A	Tumor	16.85167768	High	21.59696295	High	0	Alive	3001	ChemotherapyHormone Therapy	Chemotherapy & Hormone Therapy	57	£¼60	Other	Other	Primary Tumor	M0	N0	T2	Infiltrating duct carcinoma, NOS	Ductal and Lobular Neoplasms	Infiltrating Ductal Carcinoma	stage iia	Stage II	Positive	Positive	Negative	Luminal A	YES	YES
193	TCGA-A2-A04N	TCGA-A2-A04N-01A	Tumor	11.78631412	Low	20.19296862	High	0	Alive	4354	Hormone TherapyChemotherapy	Chemotherapy & Hormone Therapy	66	¡Ý60	Lumpectomy	Lumpectomy	Primary Tumor	M0	N0	T1	Infiltrating duct carcinoma, NOS	Ductal and Lobular Neoplasms	Infiltrating Ductal Carcinoma	stage ia	Stage I	Positive	Positive	NA	NA	YES	YES
194	TCGA-EW-A1OV	TCGA-EW-A1OV-01A	Tumor	12.34244107	Low	12.27772309	Low	0	Alive	789	Chemotherapy	Chemotherapy	56	£¼60	Lumpectomy	Lumpectomy	Primary Tumor	NA	N1	T2	Infiltrating duct carcinoma, NOS	Ductal and Lobular Neoplasms	Infiltrating Ductal Carcinoma	stage iib	Stage II	Negative	Negative	Negative	TNBC	YES	NO
195	TCGA-A8-A07R	TCGA-A8-A07R-01A	Tumor	17.95881494	High	10.63995734	Low	0	Alive	273	Ancillary	Other	80	¡Ý60	Other	Other	Primary Tumor	M0	N3	T2	Infiltrating duct carcinoma, NOS	Ductal and Lobular Neoplasms	Infiltrating Ductal Carcinoma	stage iiic	Stage III	Negative	Negative	Positive	HER2 (+)	NO	NO
196	TCGA-A2-A0D4	TCGA-A2-A0D4-01A	Tumor	11.12248046	Low	19.63298054	High	0	Alive	767	Hormone TherapyChemotherapy	Chemotherapy & Hormone Therapy	37	£¼60	Lumpectomy	Lumpectomy	Primary Tumor	M0	N1	T2	Infiltrating duct carcinoma, NOS	Ductal and Lobular Neoplasms	Infiltrating Ductal Carcinoma	stage iib	Stage II	Positive	Positive	Negative	Luminal A	YES	YES
197	TCGA-E2-A14Z	TCGA-E2-A14Z-01A	Tumor	13.62952541	Low	19.50059471	High	1	Dead	563	Hormone TherapyChemotherapy	Chemotherapy & Hormone Therapy	64	¡Ý60	Lumpectomy	Lumpectomy	Primary Tumor	M0	N0	T1	Infiltrating duct carcinoma, NOS	Ductal and Lobular Neoplasms	Infiltrating Ductal Carcinoma	stage i	Stage I	Positive	Positive	Negative	Luminal A	YES	YES
198	TCGA-AR-A2LM	TCGA-AR-A2LM-01A	Tumor	13.62901292	Low	19.06012343	Low	0	Alive	1935	ChemotherapyHormone Therapy	Chemotherapy & Hormone Therapy	49	£¼60	Simple Mastectomy	Simple Mastectomy	Primary Tumor	M0	N1	T1	Lobular carcinoma, NOS	Ductal and Lobular Neoplasms	Infiltrating Lobular Carcinoma	stage ii	Stage II	Positive	Positive	NA	NA	YES	YES
199	TCGA-D8-A27P	TCGA-D8-A27P-01A	Tumor	13.68632469	Low	17.88766201	Low	0	Alive	49	NA	NA	64	¡Ý60	Modified Radical Mastectomy	Modified Radical Mastectomy	Primary Tumor	M0	N0	T1	Infiltrating duct carcinoma, NOS	Ductal and Lobular Neoplasms	Infiltrating Ductal Carcinoma	stage ia	Stage I	Positive	Positive	Negative	Luminal A	NA	NA
200	TCGA-A8-A08O	TCGA-A8-A08O-01A	Tumor	13.77013601	Low	18.89921493	Low	0	Alive	943	ChemotherapyHormone TherapyTargeted Molecular therapyAncillary	Other	45	£¼60	Other	Other	Primary Tumor	M1	N3	T2	Infiltrating duct carcinoma, NOS	Ductal and Lobular Neoplasms	Infiltrating Ductal Carcinoma	stage iv	Stage IV	Positive	Positive	Negative	Luminal A	NO	NO
201	TCGA-D8-A3Z6	TCGA-D8-A3Z6-01A	Tumor	13.48402029	Low	18.88068146	Low	0	Alive	563	ChemotherapyHormone Therapy	Chemotherapy & Hormone Therapy	56	£¼60	Modified Radical Mastectomy	Modified Radical Mastectomy	Primary Tumor	M0	N3	T3	Lobular carcinoma, NOS	Ductal and Lobular Neoplasms	Infiltrating Lobular Carcinoma	stage iiic	Stage III	Positive	Positive	Negative	Luminal A	YES	YES
202	TCGA-BH-A0DP	TCGA-BH-A0DP-01A	Tumor	12.60498284	Low	20.32623297	High	0	Alive	476	Hormone Therapy	Hormone Therapy	60	¡Ý60	Simple Mastectomy	Simple Mastectomy	Primary Tumor	M0	N0	T3	Lobular carcinoma, NOS	Ductal and Lobular Neoplasms	Infiltrating Lobular Carcinoma	stage iib	Stage II	Positive	Positive	Negative	Luminal A	NO	YES
203	TCGA-EW-A1PE	TCGA-EW-A1PE-01A	Tumor	13.32940316	Low	21.20471022	High	0	Alive	320	ChemotherapyHormone Therapy	Chemotherapy & Hormone Therapy	56	£¼60	Lumpectomy	Lumpectomy	Primary Tumor	M0	N1	T1	Intraductal micropapillary carcinoma	Ductal and Lobular Neoplasms	Infiltrating Ductal Carcinoma	stage iia	Stage II	Positive	Positive	Negative	Luminal A	YES	YES
204	TCGA-GM-A2DH	TCGA-GM-A2DH-01A	Tumor	15.11245592	High	15.95684991	Low	0	Alive	2193	Chemotherapy	Chemotherapy	58	£¼60	Simple Mastectomy	Simple Mastectomy	Primary Tumor	M0	N0	T1	Infiltrating duct carcinoma, NOS	Ductal and Lobular Neoplasms	Infiltrating Ductal Carcinoma	stage i	Stage I	Negative	Negative	Negative	TNBC	YES	NO
205	TCGA-AN-A0XR	TCGA-AN-A0XR-01A	Tumor	13.85645713	Low	21.14311624	High	0	Alive	10	NA	NA	55	£¼60	NA	[Not Available]	Primary Tumor	M0	N2	T2	Infiltrating duct carcinoma, NOS	Ductal and Lobular Neoplasms	Infiltrating Ductal Carcinoma	stage iiia	Stage III	Positive	Negative	Negative	Luminal A	NA	NA
206	TCGA-OL-A66J	TCGA-OL-A66J-01A	Tumor	12.39560022	Low	19.7059129	High	0	Alive	1996	NA	NA	80	¡Ý60	Lumpectomy	Lumpectomy	Primary Tumor	NA	N0	T1	Lobular carcinoma, NOS	Ductal and Lobular Neoplasms	Infiltrating Lobular Carcinoma	stage i	Stage I	Positive	Positive	NA	NA	NA	NA
207	TCGA-BH-A0DT	TCGA-BH-A0DT-01A	Tumor	12.17678613	Low	19.32736731	Low	0	Alive	2403	Chemotherapy	Chemotherapy	41	£¼60	Other	Other	Primary Tumor	M0	N1	T1	Infiltrating duct carcinoma, NOS	Ductal and Lobular Neoplasms	Infiltrating Ductal Carcinoma	stage iia	Stage II	Positive	Positive	Negative	Luminal A	YES	NO
208	TCGA-D8-A1XC	TCGA-D8-A1XC-01A	Tumor	16.50033037	High	22.41242656	High	1	Dead	377	NA	NA	85	¡Ý60	Modified Radical Mastectomy	Modified Radical Mastectomy	Primary Tumor	M0	N1	T4	Mucinous adenocarcinoma	Cystic, Mucinous and Serous Neoplasms	Other	stage iiib	Stage III	Positive	Positive	Negative	Luminal A	NA	NA
209	TCGA-UU-A93S	TCGA-UU-A93S-01A	Tumor	14.71464987	High	12.9703247	Low	1	Dead	116	NA	NA	63	¡Ý60	Modified Radical Mastectomy	Modified Radical Mastectomy	Primary Tumor	M1	N3	T4	Infiltrating duct carcinoma, NOS	Ductal and Lobular Neoplasms	Infiltrating Ductal Carcinoma	stage iv	Stage IV	Negative	Negative	Positive	HER2 (+)	NA	NA
210	TCGA-E9-A3HO	TCGA-E9-A3HO-01A	Tumor	NA	NA	19.35814487	Low	0	Alive	1158	ChemotherapyHormone Therapy	Chemotherapy & Hormone Therapy	49	£¼60	Modified Radical Mastectomy	Modified Radical Mastectomy	Primary Tumor	M0	N0	T2	Lobular carcinoma, NOS	Ductal and Lobular Neoplasms	Infiltrating Lobular Carcinoma	stage iia	Stage II	NA	NA	NA	NA	YES	YES
211	TCGA-A2-A04V	TCGA-A2-A04V-01A	Tumor	12.92638319	Low	20.09455428	High	1	Dead	1920	ChemotherapyHormone Therapy	Chemotherapy & Hormone Therapy	39	£¼60	Simple Mastectomy	Simple Mastectomy	Primary Tumor	M0	N0	T2	Infiltrating duct carcinoma, NOS	Ductal and Lobular Neoplasms	Infiltrating Ductal Carcinoma	stage iia	Stage II	Positive	Positive	NA	NA	YES	YES
212	TCGA-AO-A0JB	TCGA-AO-A0JB-01A	Tumor	14.37778415	High	18.51609189	Low	0	Alive	1542	ChemotherapyHormone Therapy	Chemotherapy & Hormone Therapy	50	£¼60	Modified Radical Mastectomy	Modified Radical Mastectomy	Primary Tumor	M0	N1	T3	Infiltrating duct carcinoma, NOS	Ductal and Lobular Neoplasms	Infiltrating Ductal Carcinoma	stage iiia	Stage III	Positive	Positive	Negative	Luminal A	YES	YES
213	TCGA-E2-A15D	TCGA-E2-A15D-01A	Tumor	12.61506101	Low	18.85566555	Low	0	Alive	526	Hormone Therapy	Hormone Therapy	47	£¼60	Lumpectomy	Lumpectomy	Primary Tumor	M0	N0	T2	Infiltrating duct carcinoma, NOS	Ductal and Lobular Neoplasms	Infiltrating Ductal Carcinoma	stage iia	Stage II	Positive	Positive	NA	NA	NO	YES
214	TCGA-A2-A3XZ	TCGA-A2-A3XZ-01A	Tumor	11.71115237	Low	12.78668298	Low	0	Alive	1532	ChemotherapyTargeted Molecular therapy	Other	46	£¼60	Simple Mastectomy	Simple Mastectomy	Primary Tumor	M0	N0	T1	Infiltrating duct carcinoma, NOS	Ductal and Lobular Neoplasms	Infiltrating Ductal Carcinoma	stage i	Stage I	Negative	Negative	Positive	HER2 (+)	NO	NO
215	TCGA-EW-A1IY	TCGA-EW-A1IY-01A	Tumor	15.31825192	High	18.9764574	Low	0	Alive	258	Chemotherapy	Chemotherapy	38	£¼60	Lumpectomy	Lumpectomy	Primary Tumor	NA	N0	T1	Infiltrating duct carcinoma, NOS	Ductal and Lobular Neoplasms	Infiltrating Ductal Carcinoma	stage i	Stage I	Positive	Positive	Negative	Luminal A	YES	NO
216	TCGA-A2-A0T2	TCGA-A2-A0T2-01A	Tumor	12.008637	Low	12.02261977	Low	1	Dead	255	Chemotherapy	Chemotherapy	66	¡Ý60	Modified Radical Mastectomy	Modified Radical Mastectomy	Primary Tumor	M1	N3	T3	Infiltrating duct carcinoma, NOS	Ductal and Lobular Neoplasms	Infiltrating Ductal Carcinoma	stage iv	Stage IV	Negative	Negative	Negative	TNBC	YES	NO
217	TCGA-A8-A0A1	TCGA-A8-A0A1-01A	Tumor	14.78407523	High	20.98542327	High	0	Alive	365	Hormone Therapy	Hormone Therapy	84	¡Ý60	Other	Other	Primary Tumor	M0	N0	T2	Lobular carcinoma, NOS	Ductal and Lobular Neoplasms	Infiltrating Lobular Carcinoma	stage iia	Stage II	Positive	Positive	Negative	Luminal A	NO	YES
218	TCGA-GM-A5PX	TCGA-GM-A5PX-01A	Tumor	13.32440958	Low	18.46148966	Low	0	Alive	551	Hormone Therapy	Hormone Therapy	65	¡Ý60	Simple Mastectomy	Simple Mastectomy	Primary Tumor	M0	N1	T2	Lobular carcinoma, NOS	Ductal and Lobular Neoplasms	Infiltrating Lobular Carcinoma	stage iib	Stage II	Positive	Positive	Negative	Luminal A	NO	YES
219	TCGA-S3-A6ZF	TCGA-S3-A6ZF-01A	Tumor	13.34439121	Low	20.29298502	High	0	Alive	572	ChemotherapyImmunotherapyAncillaryHormone Therapy	Other	64	¡Ý60	Simple Mastectomy	Simple Mastectomy	Primary Tumor	M0	N0	T2	Infiltrating duct carcinoma, NOS	Ductal and Lobular Neoplasms	Infiltrating Ductal Carcinoma	stage iia	Stage II	Positive	Positive	NA	NA	NO	NO
220	TCGA-A2-A0CU	TCGA-A2-A0CU-01A	Tumor	15.7228903	High	21.2541709	High	1	Dead	158	Hormone Therapy	Hormone Therapy	73	¡Ý60	Simple Mastectomy	Simple Mastectomy	Primary Tumor	M0	N0	T2	Infiltrating duct carcinoma, NOS	Ductal and Lobular Neoplasms	Infiltrating Ductal Carcinoma	stage iia	Stage II	Positive	Positive	NA	NA	NO	YES
221	TCGA-A2-A0SU	TCGA-A2-A0SU-01A	Tumor	12.98937204	Low	21.62699565	High	0	Alive	1662	Hormone Therapy	Hormone Therapy	66	¡Ý60	Simple Mastectomy	Simple Mastectomy	Primary Tumor	M0	N0	T2	Infiltrating duct carcinoma, NOS	Ductal and Lobular Neoplasms	Infiltrating Ductal Carcinoma	stage iia	Stage II	Positive	Positive	Negative	Luminal A	NO	YES
222	TCGA-C8-A137	TCGA-C8-A137-01A	Tumor	16.34152635	High	14.97459887	Low	0	Alive	379	NA	NA	34	£¼60	Modified Radical Mastectomy	Modified Radical Mastectomy	Primary Tumor	M0	N1	T2	Infiltrating duct carcinoma, NOS	Ductal and Lobular Neoplasms	Infiltrating Ductal Carcinoma	stage iib	Stage II	Negative	Negative	Positive	HER2 (+)	NA	NA
223	TCGA-GM-A2DK	TCGA-GM-A2DK-01A	Tumor	11.97145019	Low	20.30167106	High	0	Alive	2645	Hormone Therapy	Hormone Therapy	58	£¼60	Lumpectomy	Lumpectomy	Primary Tumor	M0	N0	T1	Infiltrating duct carcinoma, NOS	Ductal and Lobular Neoplasms	Infiltrating Ductal Carcinoma	stage i	Stage I	Positive	Negative	Negative	Luminal A	NO	YES
224	TCGA-E2-A3DX	TCGA-E2-A3DX-01A	Tumor	13.54020424	Low	19.23074366	Low	0	Alive	1325	ChemotherapyHormone Therapy	Chemotherapy & Hormone Therapy	43	£¼60	Modified Radical Mastectomy	Modified Radical Mastectomy	Primary Tumor	M0	N3	T2	Lobular carcinoma, NOS	Ductal and Lobular Neoplasms	Infiltrating Lobular Carcinoma	stage iiic	Stage III	Positive	Positive	NA	NA	YES	YES
225	TCGA-A8-A09D	TCGA-A8-A09D-01A	Tumor	13.35187134	Low	18.09912684	Low	0	Alive	1522	ChemotherapyHormone Therapy	Chemotherapy & Hormone Therapy	47	£¼60	Other	Other	Primary Tumor	M0	N1	T2	Infiltrating duct carcinoma, NOS	Ductal and Lobular Neoplasms	Infiltrating Ductal Carcinoma	stage iib	Stage II	Positive	Positive	Negative	Luminal A	YES	YES
226	TCGA-C8-A12X	TCGA-C8-A12X-01A	Tumor	12.87180842	Low	20.25503483	High	0	Alive	385	NA	NA	62	¡Ý60	Other	Other	Primary Tumor	M0	N1	T2	Mucinous adenocarcinoma	Cystic, Mucinous and Serous Neoplasms	Other	stage iib	Stage II	Positive	Positive	Negative	Luminal A	NA	NA
227	TCGA-BH-A0HW	TCGA-BH-A0HW-01A	Tumor	15.49301896	High	21.39864891	High	0	Alive	1561	Hormone TherapyChemotherapy	Chemotherapy & Hormone Therapy	62	¡Ý60	Other	Other	Primary Tumor	M0	N0	T1	Infiltrating duct carcinoma, NOS	Ductal and Lobular Neoplasms	Infiltrating Ductal Carcinoma	stage ia	Stage I	Positive	Negative	NA	NA	YES	YES
228	TCGA-OL-A5D6	TCGA-OL-A5D6-01A	Tumor	NA	NA	13.15630398	Low	1	Dead	1104	NA	NA	71	¡Ý60	Simple Mastectomy	Simple Mastectomy	Primary Tumor	NA	N0	T2	Infiltrating duct carcinoma, NOS	Ductal and Lobular Neoplasms	Infiltrating Ductal Carcinoma	stage iia	Stage II	Negative	Negative	NA	NA	NA	NA
229	TCGA-C8-A1HK	TCGA-C8-A1HK-01A	Tumor	13.74839706	Low	13.88239454	Low	0	Alive	366	NA	NA	53	£¼60	Other	Other	Primary Tumor	M0	N1	T2	Infiltrating duct carcinoma, NOS	Ductal and Lobular Neoplasms	Infiltrating Ductal Carcinoma	stage iib	Stage II	Negative	Negative	Positive	HER2 (+)	NA	NA
230	TCGA-EW-A1P3	TCGA-EW-A1P3-01A	Tumor	12.76348311	Low	20.00734499	High	0	Alive	1611	Hormone TherapyChemotherapy	Chemotherapy & Hormone Therapy	48	£¼60	Simple Mastectomy	Simple Mastectomy	Primary Tumor	NA	N0	T2	Infiltrating duct carcinoma, NOS	Ductal and Lobular Neoplasms	Infiltrating Ductal Carcinoma	stage iia	Stage II	Positive	Positive	Negative	Luminal A	YES	YES
231	TCGA-A7-A3IY	TCGA-A7-A3IY-01A	Tumor	15.6549816	High	20.08591522	High	0	Alive	345	Hormone Therapy	Hormone Therapy	71	¡Ý60	Lumpectomy	Lumpectomy	Primary Tumor	M0	N0	T1	Mucinous adenocarcinoma	Cystic, Mucinous and Serous Neoplasms	Other	stage i	Stage I	Positive	Positive	Negative	Luminal A	NO	YES
232	TCGA-AO-A128	TCGA-AO-A128-01A	Tumor	15.62168474	High	15.60804917	Low	0	Alive	3248	Chemotherapy	Chemotherapy	61	¡Ý60	Lumpectomy	Lumpectomy	Primary Tumor	M0	N0	T2	Infiltrating duct carcinoma, NOS	Ductal and Lobular Neoplasms	Infiltrating Ductal Carcinoma	stage iia	Stage II	Negative	Negative	Negative	TNBC	YES	NO
233	TCGA-E9-A22H	TCGA-E9-A22H-01A	Tumor	13.03432637	Low	20.4899711	High	0	Alive	1232	ChemotherapyHormone Therapy	Chemotherapy & Hormone Therapy	42	£¼60	Modified Radical Mastectomy	Modified Radical Mastectomy	Primary Tumor	M0	N1	T2	Infiltrating duct carcinoma, NOS	Ductal and Lobular Neoplasms	Infiltrating Ductal Carcinoma	stage iib	Stage II	Positive	Positive	Positive	Luminal B	YES	YES
234	TCGA-E2-A574	TCGA-E2-A574-01A	Tumor	NA	NA	9.607800796	Low	0	Alive	1179	Chemotherapy	Chemotherapy	44	£¼60	Lumpectomy	Lumpectomy	Primary Tumor	M0	N0	T2	Infiltrating duct carcinoma, NOS	Ductal and Lobular Neoplasms	Infiltrating Ductal Carcinoma	stage iia	Stage II	Negative	Negative	NA	NA	YES	NO
235	TCGA-AR-A0TT	TCGA-AR-A0TT-01A	Tumor	13.02652522	Low	18.88125902	Low	0	Alive	3316	ChemotherapyHormone Therapy	Chemotherapy & Hormone Therapy	53	£¼60	Other	Other	Primary Tumor	M0	N2	T2	Infiltrating duct carcinoma, NOS	Ductal and Lobular Neoplasms	Infiltrating Ductal Carcinoma	stage iiia	Stage III	Positive	Negative	Negative	Luminal A	YES	YES
236	TCGA-A8-A07E	TCGA-A8-A07E-01A	Tumor	12.08023042	Low	20.256184	High	0	Alive	608	Hormone Therapy	Hormone Therapy	81	¡Ý60	Other	Other	Primary Tumor	NA	N3	T4	Infiltrating duct carcinoma, NOS	Ductal and Lobular Neoplasms	Infiltrating Ductal Carcinoma	stage x	NA	Positive	Positive	Negative	Luminal A	NO	YES
237	TCGA-E9-A1R3	TCGA-E9-A1R3-01A	Tumor	NA	NA	18.62442391	Low	0	Alive	78	ChemotherapyHormone Therapy	Chemotherapy & Hormone Therapy	70	¡Ý60	Modified Radical Mastectomy	Modified Radical Mastectomy	Primary Tumor	M0	N3	T2	Infiltrating duct carcinoma, NOS	Ductal and Lobular Neoplasms	Infiltrating Ductal Carcinoma	stage iiic	Stage III	NA	NA	NA	NA	YES	YES
238	TCGA-B6-A0X1	TCGA-B6-A0X1-01A	Tumor	NA	NA	16.35673642	Low	1	Dead	7455	NA	NA	48	£¼60	Other	Other	Primary Tumor	M1	N1	T2	Infiltrating duct carcinoma, NOS	Ductal and Lobular Neoplasms	Infiltrating Ductal Carcinoma	not reported	NA	Negative	Negative	NA	NA	NA	NA
239	TCGA-A8-A06R	TCGA-A8-A06R-01A	Tumor	15.38542825	High	20.3699274	High	0	Alive	547	ChemotherapyHormone Therapy	Chemotherapy & Hormone Therapy	69	¡Ý60	Other	Other	Primary Tumor	M0	N1	T2	Infiltrating duct carcinoma, NOS	Ductal and Lobular Neoplasms	Infiltrating Ductal Carcinoma	stage iib	Stage II	Positive	Negative	Positive	Luminal B	YES	YES
240	TCGA-E9-A247	TCGA-E9-A247-01A	Tumor	NA	NA	21.63104486	High	0	Alive	1186	Hormone Therapy	Hormone Therapy	59	£¼60	NA	[Not Available]	Primary Tumor	M0	N0	T1	Infiltrating duct carcinoma, NOS	Ductal and Lobular Neoplasms	Infiltrating Ductal Carcinoma	stage ia	Stage I	NA	NA	NA	NA	NO	YES
241	TCGA-OL-A5RU	TCGA-OL-A5RU-01A	Tumor	12.64674556	Low	20.90934027	High	0	Alive	1219	Chemotherapy	Chemotherapy	63	¡Ý60	Modified Radical Mastectomy	Modified Radical Mastectomy	Primary Tumor	NA	N1	T1	Infiltrating duct carcinoma, NOS	Ductal and Lobular Neoplasms	Infiltrating Ductal Carcinoma	stage iia	Stage II	Positive	Positive	NA	NA	YES	NO
242	TCGA-BH-A0E1	TCGA-BH-A0E1-01A	Tumor	13.39157799	Low	19.70093157	High	0	Alive	477	ChemotherapyHormone Therapy	Chemotherapy & Hormone Therapy	52	£¼60	Simple Mastectomy	Simple Mastectomy	Primary Tumor	M0	N1	T2	Infiltrating duct carcinoma, NOS	Ductal and Lobular Neoplasms	Infiltrating Ductal Carcinoma	stage iib	Stage II	Positive	Positive	NA	NA	YES	YES
243	TCGA-BH-A1EY	TCGA-BH-A1EY-01A	Tumor	12.32626357	Low	19.94213407	High	1	Dead	538	NA	NA	79	¡Ý60	Modified Radical Mastectomy	Modified Radical Mastectomy	Primary Tumor	M0	N0	T2	Infiltrating duct carcinoma, NOS	Ductal and Lobular Neoplasms	Infiltrating Ductal Carcinoma	stage iia	Stage II	Positive	Positive	Negative	Luminal A	NA	NA
244	TCGA-C8-A26Z	TCGA-C8-A26Z-01A	Tumor	11.81049528	Low	22.51399244	High	0	Alive	470	Hormone Therapy	Hormone Therapy	59	£¼60	Other	Other	Primary Tumor	M0	N0	T2	Infiltrating duct carcinoma, NOS	Ductal and Lobular Neoplasms	Infiltrating Ductal Carcinoma	stage iia	Stage II	Positive	Positive	Negative	Luminal A	NO	YES
245	TCGA-AC-A62Y	TCGA-AC-A62Y-01A	Tumor	13.44725319	Low	21.05756323	High	0	Alive	530	NA	NA	79	¡Ý60	Modified Radical Mastectomy	Modified Radical Mastectomy	Primary Tumor	NA	N1	T2	Lobular carcinoma, NOS	Ductal and Lobular Neoplasms	Infiltrating Lobular Carcinoma	stage iib	Stage II	Positive	Positive	Negative	Luminal A	NA	NA
246	TCGA-E9-A1NI	TCGA-E9-A1NI-01A	Tumor	12.80690292	Low	20.62805548	High	0	Alive	300	ChemotherapyHormone Therapy	Chemotherapy & Hormone Therapy	51	£¼60	NA	[Not Available]	Primary Tumor	M0	N0	T2	Infiltrating duct and lobular carcinoma	Ductal and Lobular Neoplasms	Other	stage iia	Stage II	Positive	Positive	Negative	Luminal A	YES	YES
247	TCGA-A7-A26H	TCGA-A7-A26H-01A	Tumor	15.03476915	High	20.64989931	High	0	Alive	724	Hormone TherapyChemotherapy	Chemotherapy & Hormone Therapy	72	¡Ý60	Other	Other	Primary Tumor	M0	N1	T1	Infiltrating duct carcinoma, NOS	Ductal and Lobular Neoplasms	Infiltrating Ductal Carcinoma	stage iia	Stage II	Positive	Negative	NA	NA	YES	YES
248	TCGA-BH-A1F8	TCGA-BH-A1F8-01A	Tumor	15.77660805	High	21.4697158	High	1	Dead	1	NA	NA	90	¡Ý60	Modified Radical Mastectomy	Modified Radical Mastectomy	Primary Tumor	M0	N2	T4	Infiltrating duct carcinoma, NOS	Ductal and Lobular Neoplasms	Infiltrating Ductal Carcinoma	stage iiib	Stage III	Positive	Positive	Positive	Luminal B	NA	NA
249	TCGA-A8-A08X	TCGA-A8-A08X-01A	Tumor	12.52083213	Low	13.87071484	Low	0	Alive	1308	ChemotherapyTargeted Molecular therapyHormone Therapy	Other	43	£¼60	Other	Other	Primary Tumor	M0	N3	T4	Infiltrating duct carcinoma, NOS	Ductal and Lobular Neoplasms	Infiltrating Ductal Carcinoma	stage iiic	Stage III	Negative	Negative	Positive	HER2 (+)	NO	NO
250	TCGA-A8-A07S	TCGA-A8-A07S-01A	Tumor	17.31881117	High	20.81364007	High	0	Alive	243	Hormone Therapy	Hormone Therapy	73	¡Ý60	Other	Other	Primary Tumor	M0	N0	T2	Infiltrating duct and lobular carcinoma	Ductal and Lobular Neoplasms	Other	stage iia	Stage II	Positive	Negative	Negative	Luminal A	NO	YES
251	TCGA-GM-A2DD	TCGA-GM-A2DD-01A	Tumor	NA	NA	12.85216075	Low	0	Alive	2282	Chemotherapy	Chemotherapy	53	£¼60	Simple Mastectomy	Simple Mastectomy	Primary Tumor	M0	N0	T1	Infiltrating duct carcinoma, NOS	Ductal and Lobular Neoplasms	Infiltrating Ductal Carcinoma	stage i	Stage I	Negative	Negative	NA	NA	YES	NO
252	TCGA-B6-A408	TCGA-B6-A408-01A	Tumor	13.51828451	Low	20.77715011	High	0	Alive	2072	Chemotherapy	Chemotherapy	55	£¼60	Simple Mastectomy	Simple Mastectomy	Primary Tumor	M0	N3	T2	Infiltrating duct and lobular carcinoma	Ductal and Lobular Neoplasms	Other	stage iiic	Stage III	Positive	Positive	NA	NA	YES	NO
253	TCGA-AR-A1AP	TCGA-AR-A1AP-01A	Tumor	16.08712468	High	19.66186722	High	0	Alive	2856	Hormone Therapy	Hormone Therapy	80	¡Ý60	Other	Other	Primary Tumor	M0	N0	T1	Infiltrating duct carcinoma, NOS	Ductal and Lobular Neoplasms	Infiltrating Ductal Carcinoma	stage i	Stage I	Positive	Positive	NA	NA	NO	YES
254	TCGA-AO-A03U	TCGA-AO-A03U-01B	Tumor	11.48542813	Low	13.85292928	Low	1	Dead	1793	Chemotherapy	Chemotherapy	31	£¼60	Simple Mastectomy	Simple Mastectomy	Primary Tumor	M0	N0	T1	Secretory carcinoma of breast	Ductal and Lobular Neoplasms	Other	stage i	Stage I	Negative	Negative	Negative	TNBC	YES	NO
255	TCGA-AR-A0TY	TCGA-AR-A0TY-01A	Tumor	11.79897772	Low	20.58065433	High	1	Dead	1699	ChemotherapyHormone Therapy	Chemotherapy & Hormone Therapy	54	£¼60	Simple Mastectomy	Simple Mastectomy	Primary Tumor	M0	N0	T2	Infiltrating duct carcinoma, NOS	Ductal and Lobular Neoplasms	Infiltrating Ductal Carcinoma	stage iia	Stage II	Positive	Negative	Negative	Luminal A	YES	YES
256	TCGA-AO-A0JJ	TCGA-AO-A0JJ-01A	Tumor	18.95485109	High	20.48846134	High	0	Alive	1887	ChemotherapyHormone Therapy	Chemotherapy & Hormone Therapy	54	£¼60	Modified Radical Mastectomy	Modified Radical Mastectomy	Primary Tumor	M0	N1	T2	Lobular carcinoma, NOS	Ductal and Lobular Neoplasms	Infiltrating Lobular Carcinoma	stage iib	Stage II	Positive	Positive	Negative	Luminal A	YES	YES
257	TCGA-B6-A0WZ	TCGA-B6-A0WZ-01A	Tumor	11.87526259	Low	20.10593253	High	0	Alive	6292	NA	NA	50	£¼60	Other	Other	Primary Tumor	M0	N1	T2	Infiltrating duct carcinoma, NOS	Ductal and Lobular Neoplasms	Infiltrating Ductal Carcinoma	stage ii	Stage II	Positive	Positive	NA	NA	NA	NA
258	TCGA-BH-A1EV	TCGA-BH-A1EV-01A	Tumor	12.10869501	Low	19.4558699	Low	1	Dead	365	NA	NA	45	£¼60	Modified Radical Mastectomy	Modified Radical Mastectomy	Primary Tumor	M0	N1	T3	Infiltrating duct carcinoma, NOS	Ductal and Lobular Neoplasms	Infiltrating Ductal Carcinoma	stage iiia	Stage III	Positive	Positive	Positive	Luminal B	NA	NA
259	TCGA-C8-A12O	TCGA-C8-A12O-01A	Tumor	14.66855656	High	19.04784205	Low	0	Alive	385	NA	NA	50	£¼60	Other	Other	Primary Tumor	M0	N0	T2	Infiltrating duct carcinoma, NOS	Ductal and Lobular Neoplasms	Infiltrating Ductal Carcinoma	stage iia	Stage II	Positive	Positive	Negative	Luminal A	NA	NA
260	TCGA-A8-A09W	TCGA-A8-A09W-01A	Tumor	13.35636153	Low	20.05492402	High	0	Alive	30	NA	NA	70	¡Ý60	Other	Other	Primary Tumor	M0	N3	T2	Lobular carcinoma, NOS	Ductal and Lobular Neoplasms	Infiltrating Lobular Carcinoma	stage iiib	Stage III	Positive	Positive	Negative	Luminal A	NA	NA
261	TCGA-E2-A1LK	TCGA-E2-A1LK-01A	Tumor	NA	NA	13.30744864	Low	1	Dead	266	NA	NA	84	¡Ý60	Modified Radical Mastectomy	Modified Radical Mastectomy	Primary Tumor	M0	N3	T4	Infiltrating duct carcinoma, NOS	Ductal and Lobular Neoplasms	Infiltrating Ductal Carcinoma	stage iiic	Stage III	Negative	Negative	NA	NA	NA	NA
262	TCGA-AR-A0TV	TCGA-AR-A0TV-01A	Tumor	17.72587664	High	21.93535	High	0	Alive	2288	NA	NA	66	¡Ý60	Simple Mastectomy	Simple Mastectomy	Primary Tumor	M0	N0	T2	Infiltrating duct carcinoma, NOS	Ductal and Lobular Neoplasms	Infiltrating Ductal Carcinoma	stage iia	Stage II	Positive	Positive	NA	NA	NA	NA
263	TCGA-C8-A26V	TCGA-C8-A26V-01A	Tumor	15.96643093	High	19.85311741	High	0	Alive	616	Hormone Therapy	Hormone Therapy	47	£¼60	Modified Radical Mastectomy	Modified Radical Mastectomy	Primary Tumor	M0	N2	T3	Infiltrating duct carcinoma, NOS	Ductal and Lobular Neoplasms	Infiltrating Ductal Carcinoma	stage iiia	Stage III	Positive	Positive	Negative	Luminal A	NO	YES
264	TCGA-AN-A03X	TCGA-AN-A03X-01A	Tumor	12.55195519	Low	20.3777089	High	0	Alive	10	NA	NA	74	¡Ý60	Modified Radical Mastectomy	Modified Radical Mastectomy	Primary Tumor	M0	N0	T2	Infiltrating duct carcinoma, NOS	Ductal and Lobular Neoplasms	Infiltrating Ductal Carcinoma	stage iia	Stage II	Positive	Positive	Positive	Luminal B	NA	NA
265	TCGA-OL-A66H	TCGA-OL-A66H-01A	Tumor	13.52466043	Low	19.58617941	High	0	Alive	812	NA	NA	74	¡Ý60	Lumpectomy	Lumpectomy	Primary Tumor	NA	N1	T1	Mucinous adenocarcinoma	Cystic, Mucinous and Serous Neoplasms	Other	stage ib	Stage I	Positive	Positive	NA	NA	NA	NA
266	TCGA-A1-A0SG	TCGA-A1-A0SG-01A	Tumor	9.69089595	Low	20.40267547	High	0	Alive	434	Chemotherapy	Chemotherapy	61	¡Ý60	Lumpectomy	Lumpectomy	Primary Tumor	M0	N1	T2	Intraductal micropapillary carcinoma	Ductal and Lobular Neoplasms	Other	stage iib	Stage II	Positive	Positive	Negative	Luminal A	YES	NO
267	TCGA-GM-A2DN	TCGA-GM-A2DN-01A	Tumor	14.10692419	High	19.24852315	Low	0	Alive	3091	ChemotherapyHormone Therapy	Chemotherapy & Hormone Therapy	58	£¼60	Modified Radical Mastectomy	Modified Radical Mastectomy	Primary Tumor	M0	N0	T2	Infiltrating duct carcinoma, NOS	Ductal and Lobular Neoplasms	Infiltrating Ductal Carcinoma	stage iia	Stage II	Positive	Positive	Negative	Luminal A	YES	YES
268	TCGA-AR-A24M	TCGA-AR-A24M-01A	Tumor	12.96228871	Low	20.27427222	High	0	Alive	3660	ChemotherapyHormone Therapy	Chemotherapy & Hormone Therapy	38	£¼60	Other	Other	Primary Tumor	M0	N2	T2	Infiltrating duct and lobular carcinoma	Ductal and Lobular Neoplasms	Other	stage iiia	Stage III	Positive	Positive	Negative	Luminal A	YES	YES
269	TCGA-B6-A0X0	TCGA-B6-A0X0-01A	Tumor	12.52452869	Low	19.3915758	Low	1	Dead	3945	NA	NA	54	£¼60	Modified Radical Mastectomy	Modified Radical Mastectomy	Primary Tumor	M0	N0	T1	Cribriform carcinoma, NOS	Adenomas and Adenocarcinomas	Other	stage i	Stage I	Positive	Positive	NA	NA	NA	NA
270	TCGA-AC-A3TM	TCGA-AC-A3TM-01A	Tumor	11.62421047	Low	17.80418618	Low	0	Alive	762	ChemotherapyImmunotherapyHormone Therapy	Other	50	£¼60	Simple Mastectomy	Simple Mastectomy	Primary Tumor	M0	N1	T3	Lobular carcinoma, NOS	Ductal and Lobular Neoplasms	Infiltrating Lobular Carcinoma	stage iiia	Stage III	Positive	Positive	NA	NA	NO	NO
271	TCGA-D8-A27G	TCGA-D8-A27G-01A	Tumor	14.65585979	High	18.72703045	Low	0	Alive	409	NA	NA	75	¡Ý60	Modified Radical Mastectomy	Modified Radical Mastectomy	Primary Tumor	M0	N0	T2	Lobular carcinoma, NOS	Ductal and Lobular Neoplasms	Infiltrating Lobular Carcinoma	stage iia	Stage II	Positive	Positive	NA	NA	NA	NA
272	TCGA-E2-A1LB	TCGA-E2-A1LB-01A	Tumor	14.2307624	High	13.34817652	Low	0	Alive	2306	Chemotherapy	Chemotherapy	41	£¼60	Lumpectomy	Lumpectomy	Primary Tumor	M0	N1	T2	Infiltrating duct carcinoma, NOS	Ductal and Lobular Neoplasms	Infiltrating Ductal Carcinoma	stage iib	Stage II	Negative	Negative	Positive	HER2 (+)	YES	NO
273	TCGA-A8-A082	TCGA-A8-A082-01A	Tumor	13.25044314	Low	19.58771625	High	0	Alive	549	ChemotherapyHormone Therapy	Chemotherapy & Hormone Therapy	58	£¼60	Other	Other	Primary Tumor	M0	N1	T2	Infiltrating duct carcinoma, NOS	Ductal and Lobular Neoplasms	Infiltrating Ductal Carcinoma	stage iib	Stage II	Positive	Positive	Negative	Luminal A	YES	YES
274	TCGA-AR-A5QQ	TCGA-AR-A5QQ-01A	Tumor	14.24553288	High	13.83102926	Low	1	Dead	322	ChemotherapyAncillary	Other	68	¡Ý60	Modified Radical Mastectomy	Modified Radical Mastectomy	Primary Tumor	M0	N1	T3	Metaplastic carcinoma, NOS	Complex Epithelial Neoplasms	Other	stage iiia	Stage III	Negative	Negative	Negative	TNBC	NO	NO
275	TCGA-A8-A076	TCGA-A8-A076-01A	Tumor	11.79359167	Low	18.54271361	Low	0	Alive	1642	Hormone Therapy	Hormone Therapy	66	¡Ý60	Other	Other	Primary Tumor	M0	N0	T2	Infiltrating duct carcinoma, NOS	Ductal and Lobular Neoplasms	Infiltrating Ductal Carcinoma	stage iia	Stage II	Positive	Positive	Positive	Luminal B	NO	YES
276	TCGA-E9-A1RB	TCGA-E9-A1RB-01A	Tumor	NA	NA	19.13398751	Low	1	Dead	976	Hormone TherapyChemotherapy	Chemotherapy & Hormone Therapy	40	£¼60	Modified Radical Mastectomy	Modified Radical Mastectomy	Primary Tumor	M0	N0	T2	Infiltrating duct carcinoma, NOS	Ductal and Lobular Neoplasms	Infiltrating Ductal Carcinoma	stage iia	Stage II	NA	NA	NA	NA	YES	YES
277	TCGA-B6-A400	TCGA-B6-A400-01A	Tumor	14.87809288	High	10.87051689	Low	0	Alive	215	NA	NA	43	£¼60	Lumpectomy	Lumpectomy	Primary Tumor	M0	N2	T2	Infiltrating duct carcinoma, NOS	Ductal and Lobular Neoplasms	Infiltrating Ductal Carcinoma	stage iiia	Stage III	Negative	Negative	Negative	TNBC	NA	NA
278	TCGA-A7-A4SC	TCGA-A7-A4SC-01A	Tumor	15.76365451	High	20.39875339	High	0	Alive	446	Hormone Therapy	Hormone Therapy	62	¡Ý60	Simple Mastectomy	Simple Mastectomy	Primary Tumor	NA	N0	T3	Lobular carcinoma, NOS	Ductal and Lobular Neoplasms	Infiltrating Lobular Carcinoma	stage iib	Stage II	Positive	Negative	NA	NA	NO	YES
279	TCGA-A8-A06O	TCGA-A8-A06O-01A	Tumor	14.19790436	High	20.84055987	High	0	Alive	396	Hormone Therapy	Hormone Therapy	60	¡Ý60	Other	Other	Primary Tumor	M0	N0	T1	Infiltrating duct carcinoma, NOS	Ductal and Lobular Neoplasms	Infiltrating Ductal Carcinoma	stage i	Stage I	Positive	Positive	Negative	Luminal A	NO	YES
280	TCGA-AQ-A54N	TCGA-AQ-A54N-01A	Tumor	NA	NA	10.28370021	Low	0	Alive	78	NA	NA	51	£¼60	Lumpectomy	Lumpectomy	Primary Tumor	M0	N0	T2	Infiltrating duct carcinoma, NOS	Ductal and Lobular Neoplasms	Infiltrating Ductal Carcinoma	stage iia	Stage II	Negative	Negative	NA	NA	NA	NA
281	TCGA-D8-A1XF	TCGA-D8-A1XF-01A	Tumor	14.41084923	High	19.9536508	High	0	Alive	463	Chemotherapy	Chemotherapy	45	£¼60	Modified Radical Mastectomy	Modified Radical Mastectomy	Primary Tumor	M0	N0	T2	Infiltrating duct carcinoma, NOS	Ductal and Lobular Neoplasms	Infiltrating Ductal Carcinoma	stage iia	Stage II	Positive	Positive	Negative	Luminal A	YES	NO
282	TCGA-D8-A1X7	TCGA-D8-A1X7-01A	Tumor	21.06708571	High	20.83061076	High	0	Alive	509	Chemotherapy|Hormone Therapy	Other	40	£¼60	Simple Mastectomy	Simple Mastectomy	Primary Tumor	NA	N0	T2	Intraductal papillary adenocarcinoma with invasion	Ductal and Lobular Neoplasms	Other	stage iia	Stage II	Positive	Positive	Negative	Luminal A	NO	NO
283	TCGA-E2-A152	TCGA-E2-A152-01A	Tumor	16.4672566	High	15.31548288	Low	0	Alive	2128	ChemotherapyHormone Therapy	Chemotherapy & Hormone Therapy	56	£¼60	Lumpectomy	Lumpectomy	Primary Tumor	M0	N0	T1	Infiltrating duct carcinoma, NOS	Ductal and Lobular Neoplasms	Infiltrating Ductal Carcinoma	stage i	Stage I	Positive	Negative	Positive	Luminal B	YES	YES
284	TCGA-AR-A2LO	TCGA-AR-A2LO-01A	Tumor	11.4130868	Low	18.44282115	Low	0	Alive	1198	ChemotherapyImmunotherapyHormone Therapy	Other	46	£¼60	Simple Mastectomy	Simple Mastectomy	Primary Tumor	M0	N1	T2	Lobular carcinoma, NOS	Ductal and Lobular Neoplasms	Infiltrating Lobular Carcinoma	stage iib	Stage II	Positive	Positive	NA	NA	NO	NO
285	TCGA-BH-A1EN	TCGA-BH-A1EN-01A	Tumor	11.40312506	Low	14.25704663	Low	1	Dead	2127	NA	NA	78	¡Ý60	Other	Other	Primary Tumor	M0	NA	T2	Infiltrating duct carcinoma, NOS	Ductal and Lobular Neoplasms	Infiltrating Ductal Carcinoma	stage iia	Stage II	Negative	Negative	Positive	HER2 (+)	NA	NA
286	TCGA-A2-A1G0	TCGA-A2-A1G0-01A	Tumor	13.09317342	Low	18.41295675	Low	0	Alive	616	ChemotherapyHormone Therapy	Chemotherapy & Hormone Therapy	49	£¼60	Simple Mastectomy	Simple Mastectomy	Primary Tumor	M0	N1	T2	Infiltrating duct carcinoma, NOS	Ductal and Lobular Neoplasms	Other	stage iib	Stage II	Positive	Positive	NA	NA	YES	YES
287	TCGA-A2-A0YI	TCGA-A2-A0YI-01A	Tumor	12.59417477	Low	20.70506707	High	0	Alive	1505	Hormone Therapy	Hormone Therapy	62	¡Ý60	Lumpectomy	Lumpectomy	Primary Tumor	M0	N0	T1	Infiltrating duct and lobular carcinoma	Ductal and Lobular Neoplasms	Infiltrating Ductal Carcinoma	stage i	Stage I	Positive	Positive	Negative	Luminal A	NO	YES
288	TCGA-EW-A1J6	TCGA-EW-A1J6-01A	Tumor	15.13175677	High	21.27063607	High	0	Alive	875	Hormone Therapy	Hormone Therapy	70	¡Ý60	Lumpectomy	Lumpectomy	Primary Tumor	M0	N0	T1	Infiltrating duct carcinoma, NOS	Ductal and Lobular Neoplasms	Infiltrating Ductal Carcinoma	stage i	Stage I	Positive	Positive	Negative	Luminal A	NO	YES
289	TCGA-E2-A14N	TCGA-E2-A14N-01A	Tumor	15.85286548	High	11.35827449	Low	0	Alive	1434	Chemotherapy	Chemotherapy	37	£¼60	Simple Mastectomy	Simple Mastectomy	Primary Tumor	M0	N1	T2	Infiltrating duct carcinoma, NOS	Ductal and Lobular Neoplasms	Infiltrating Ductal Carcinoma	stage iib	Stage II	Negative	Negative	Negative	TNBC	YES	NO
290	TCGA-A2-A0YK	TCGA-A2-A0YK-01A	Tumor	12.58186333	Low	19.99947368	High	0	Alive	588	Hormone TherapyChemotherapy	Chemotherapy & Hormone Therapy	61	¡Ý60	Simple Mastectomy	Simple Mastectomy	Primary Tumor	M0	N0	T2	Lobular carcinoma, NOS	Ductal and Lobular Neoplasms	Infiltrating Lobular Carcinoma	stage iia	Stage II	Positive	Negative	Negative	Luminal A	YES	YES
291	TCGA-A2-A04T	TCGA-A2-A04T-01A	Tumor	NA	NA	11.37566589	Low	0	Alive	2246	Chemotherapy	Chemotherapy	62	¡Ý60	Lumpectomy	Lumpectomy	Primary Tumor	M0	N0	T2	Infiltrating duct carcinoma, NOS	Ductal and Lobular Neoplasms	Infiltrating Ductal Carcinoma	stage iia	Stage II	Negative	Negative	NA	NA	YES	NO
292	TCGA-AR-A1AH	TCGA-AR-A1AH-01A	Tumor	13.39044262	Low	9.409169564	Low	0	Alive	3807	ChemotherapyHormone Therapy	Chemotherapy & Hormone Therapy	51	£¼60	Other	Other	Primary Tumor	M0	N1	T2	Infiltrating duct carcinoma, NOS	Ductal and Lobular Neoplasms	Infiltrating Ductal Carcinoma	stage iib	Stage II	Positive	Negative	Negative	Luminal A	YES	YES
293	TCGA-OL-A5RV	TCGA-OL-A5RV-01A	Tumor	13.18175457	Low	19.06940914	Low	0	Alive	1062	Chemotherapy	Chemotherapy	43	£¼60	Modified Radical Mastectomy	Modified Radical Mastectomy	Primary Tumor	NA	N3	T2	Infiltrating duct carcinoma, NOS	Ductal and Lobular Neoplasms	Infiltrating Ductal Carcinoma	stage iiic	Stage III	Positive	Positive	NA	NA	YES	NO
294	TCGA-A2-A0EW	TCGA-A2-A0EW-01A	Tumor	13.3770346	Low	19.41771798	Low	1	Dead	1884	Hormone TherapyChemotherapyAncillary	Other	53	£¼60	Simple Mastectomy	Simple Mastectomy	Primary Tumor	M0	N3	T1	Lobular carcinoma, NOS	Ductal and Lobular Neoplasms	Infiltrating Lobular Carcinoma	stage iiic	Stage III	Positive	Positive	Negative	Luminal A	NO	NO
295	TCGA-A2-A0CY	TCGA-A2-A0CY-01A	Tumor	16.93373284	High	20.66072811	High	0	Alive	1673	ChemotherapyHormone Therapy	Chemotherapy & Hormone Therapy	63	¡Ý60	Simple Mastectomy	Simple Mastectomy	Primary Tumor	M0	N1	T2	Infiltrating duct carcinoma, NOS	Ductal and Lobular Neoplasms	Infiltrating Ductal Carcinoma	stage iib	Stage II	Positive	Positive	Negative	Luminal A	YES	YES
296	TCGA-S3-AA12	TCGA-S3-AA12-01A	Tumor	14.06445635	High	20.96602461	High	0	Alive	574	Hormone Therapy	Hormone Therapy	82	¡Ý60	Simple Mastectomy	Simple Mastectomy	Primary Tumor	NA	N1	T3	Infiltrating duct carcinoma, NOS	Ductal and Lobular Neoplasms	Infiltrating Ductal Carcinoma	stage iiia	Stage III	Positive	Negative	Negative	Luminal A	NO	YES
297	TCGA-A7-A425	TCGA-A7-A425-01A	Tumor	9.92234733	Low	19.54677678	High	0	Alive	447	ChemotherapyHormone Therapy	Chemotherapy & Hormone Therapy	70	¡Ý60	Modified Radical Mastectomy	Modified Radical Mastectomy	Primary Tumor	NA	N3	T3	Lobular carcinoma, NOS	Ductal and Lobular Neoplasms	Infiltrating Lobular Carcinoma	stage iiic	Stage III	Positive	Positive	NA	NA	YES	YES
298	TCGA-B6-A0IB	TCGA-B6-A0IB-01A	Tumor	15.22714943	High	20.60715702	High	1	Dead	3941	NA	NA	64	¡Ý60	Modified Radical Mastectomy	Modified Radical Mastectomy	Primary Tumor	M1	N3	T3	Infiltrating duct carcinoma, NOS	Ductal and Lobular Neoplasms	Infiltrating Ductal Carcinoma	stage iv	Stage IV	Positive	Positive	NA	NA	NA	NA
299	TCGA-AN-A0XT	TCGA-AN-A0XT-01A	Tumor	10.65112861	Low	21.72636023	High	0	Alive	10	NA	NA	54	£¼60	NA	[Not Available]	Primary Tumor	M0	N2	T2	Infiltrating duct carcinoma, NOS	Ductal and Lobular Neoplasms	Infiltrating Ductal Carcinoma	stage iiia	Stage III	Positive	Negative	Negative	Luminal A	NA	NA
300	TCGA-AR-A2LQ	TCGA-AR-A2LQ-01A	Tumor	13.2841416	Low	17.16588771	Low	0	Alive	1233	ChemotherapyHormone Therapy	Chemotherapy & Hormone Therapy	59	£¼60	Simple Mastectomy	Simple Mastectomy	Primary Tumor	M0	N0	T3	Lobular carcinoma, NOS	Ductal and Lobular Neoplasms	Infiltrating Lobular Carcinoma	stage iib	Stage II	Positive	Positive	Negative	Luminal A	YES	YES
301	TCGA-E9-A1ND	TCGA-E9-A1ND-01A	Tumor	13.93153749	Low	15.03073969	Low	0	Alive	1266	Hormone Therapy	Hormone Therapy	75	¡Ý60	NA	[Not Available]	Primary Tumor	M0	N1	T2	Infiltrating duct carcinoma, NOS	Ductal and Lobular Neoplasms	Infiltrating Ductal Carcinoma	stage iib	Stage II	Negative	Negative	Positive	HER2 (+)	NO	YES
302	TCGA-A8-A09A	TCGA-A8-A09A-01A	Tumor	14.03384212	Low	19.83710431	High	0	Alive	304	ChemotherapyHormone Therapy	Chemotherapy & Hormone Therapy	40	£¼60	Other	Other	Primary Tumor	M0	NA	T2	Infiltrating duct carcinoma, NOS	Ductal and Lobular Neoplasms	Infiltrating Ductal Carcinoma	stage x	NA	Positive	Positive	Negative	Luminal A	YES	YES
303	TCGA-A2-A04R	TCGA-A2-A04R-01A	Tumor	13.5202999	Low	19.69029771	High	0	Alive	3709	ChemotherapyHormone Therapy	Chemotherapy & Hormone Therapy	36	£¼60	Lumpectomy	Lumpectomy	Primary Tumor	M0	N0	T1	Infiltrating duct carcinoma, NOS	Ductal and Lobular Neoplasms	Infiltrating Ductal Carcinoma	stage ia	Stage I	Positive	Positive	NA	NA	YES	YES
304	TCGA-A1-A0SK	TCGA-A1-A0SK-01A	Tumor	14.21059385	High	9.743748544	Low	1	Dead	967	NA	NA	54	£¼60	Lumpectomy	Lumpectomy	Primary Tumor	M0	N0	T2	Large cell neuroendocrine carcinoma	Epithelial Neoplasms, NOS	Other	stage iia	Stage II	Negative	Negative	Negative	TNBC	NA	NA
305	TCGA-C8-A27A	TCGA-C8-A27A-01A	Tumor	12.91251267	Low	19.29618557	Low	0	Alive	747	Chemotherapy	Chemotherapy	48	£¼60	Modified Radical Mastectomy	Modified Radical Mastectomy	Primary Tumor	M0	N1	T2	Infiltrating duct carcinoma, NOS	Ductal and Lobular Neoplasms	Infiltrating Ductal Carcinoma	stage iib	Stage II	Positive	Positive	Negative	Luminal A	YES	NO
306	TCGA-JL-A3YW	TCGA-JL-A3YW-01A	Tumor	13.70420623	Low	13.13274775	Low	0	Alive	360	NA	NA	49	£¼60	Modified Radical Mastectomy	Modified Radical Mastectomy	Primary Tumor	M0	N1	T2	Lobular carcinoma, NOS	Ductal and Lobular Neoplasms	Infiltrating Lobular Carcinoma	stage iib	Stage II	Positive	Positive	Positive	Luminal B	NA	NA
307	TCGA-AR-A0U0	TCGA-AR-A0U0-01A	Tumor	NA	NA	12.28677024	Low	0	Alive	1988	NA	NA	73	¡Ý60	Simple Mastectomy	Simple Mastectomy	Primary Tumor	M0	N1	T2	Infiltrating duct carcinoma, NOS	Ductal and Lobular Neoplasms	Infiltrating Ductal Carcinoma	stage iib	Stage II	Negative	Negative	NA	NA	NA	NA
308	TCGA-EW-A2FV	TCGA-EW-A2FV-01A	Tumor	10.34737695	Low	18.53223575	Low	0	Alive	788	ChemotherapyHormone Therapy	Chemotherapy & Hormone Therapy	39	£¼60	Modified Radical Mastectomy	Modified Radical Mastectomy	Primary Tumor	NA	N3	T3	Intraductal micropapillary carcinoma	Ductal and Lobular Neoplasms	Other	stage iiic	Stage III	Positive	Positive	Negative	Luminal A	YES	YES
309	TCGA-AC-A6IX	TCGA-AC-A6IX-01A	Tumor	13.22113622	Low	18.89111665	Low	0	Alive	373	NA	NA	49	£¼60	Modified Radical Mastectomy	Modified Radical Mastectomy	Primary Tumor	NA	N3	T2	Lobular carcinoma, NOS	Ductal and Lobular Neoplasms	Infiltrating Lobular Carcinoma	stage iiic	Stage III	Positive	Positive	NA	NA	NA	NA
310	TCGA-BH-A0EB	TCGA-BH-A0EB-01A	Tumor	12.73619712	Low	21.33127858	High	0	Alive	745	Hormone Therapy	Hormone Therapy	69	¡Ý60	Other	Other	Primary Tumor	M0	N0	T1	Infiltrating duct carcinoma, NOS	Ductal and Lobular Neoplasms	Infiltrating Ductal Carcinoma	stage ia	Stage I	Positive	Positive	NA	NA	NO	YES
311	TCGA-B6-A0RU	TCGA-B6-A0RU-01A	Tumor	NA	NA	14.89330397	Low	0	Alive	8605	NA	NA	40	£¼60	Other	Other	Primary Tumor	M0	N0	T1	Infiltrating duct mixed with other types of carcinoma	Ductal and Lobular Neoplasms	Other	stage ia	Stage I	Negative	Negative	NA	NA	NA	NA
312	TCGA-BH-A42U	TCGA-BH-A42U-01A	Tumor	12.04314769	Low	17.71391095	Low	0	Alive	3364	NA	NA	80	¡Ý60	Simple Mastectomy	Simple Mastectomy	Primary Tumor	M0	N0	T2	Lobular carcinoma, NOS	Ductal and Lobular Neoplasms	Infiltrating Lobular Carcinoma	stage iia	Stage II	Negative	Negative	Negative	TNBC	NA	NA
313	TCGA-E2-A107	TCGA-E2-A107-01A	Tumor	11.99809688	Low	19.94911801	High	0	Alive	1047	ChemotherapyHormone Therapy	Chemotherapy & Hormone Therapy	54	£¼60	Simple Mastectomy	Simple Mastectomy	Primary Tumor	M0	N2	T3	Lobular carcinoma, NOS	Ductal and Lobular Neoplasms	Infiltrating Lobular Carcinoma	stage iiia	Stage III	Positive	Negative	NA	NA	YES	YES
314	TCGA-A7-A6VY	TCGA-A7-A6VY-01A	Tumor	14.56984234	High	12.34234693	Low	0	Alive	266	Chemotherapy	Chemotherapy	48	£¼60	Lumpectomy	Lumpectomy	Primary Tumor	M0	N1	T2	Infiltrating duct carcinoma, NOS	Ductal and Lobular Neoplasms	Infiltrating Ductal Carcinoma	stage iib	Stage II	Negative	Negative	Negative	TNBC	YES	NO
315	TCGA-BH-A0GZ	TCGA-BH-A0GZ-01A	Tumor	13.25608423	Low	20.80800827	High	0	Alive	328	Hormone Therapy	Hormone Therapy	62	¡Ý60	Other	Other	Primary Tumor	M0	N1	T1	Infiltrating duct carcinoma, NOS	Ductal and Lobular Neoplasms	Infiltrating Ductal Carcinoma	stage iia	Stage II	Positive	Positive	NA	NA	NO	YES
316	TCGA-D8-A27V	TCGA-D8-A27V-01A	Tumor	13.78005319	Low	20.58748361	High	0	Alive	381	Hormone Therapy	Hormone Therapy	62	¡Ý60	Simple Mastectomy	Simple Mastectomy	Primary Tumor	M0	N0	T2	Lobular carcinoma, NOS	Ductal and Lobular Neoplasms	Infiltrating Lobular Carcinoma	stage iia	Stage II	Positive	Positive	Negative	Luminal A	NO	YES
317	TCGA-E2-A14X	TCGA-E2-A14X-01A	Tumor	13.03780004	Low	14.33533831	Low	0	Alive	972	ChemotherapyOther, specify in notes	Other	55	£¼60	Lumpectomy	Lumpectomy	Primary Tumor	M0	N2	T2	Infiltrating duct carcinoma, NOS	Ductal and Lobular Neoplasms	Infiltrating Ductal Carcinoma	stage iiia	Stage III	Negative	Negative	Negative	TNBC	NO	NO
318	TCGA-AR-A1AR	TCGA-AR-A1AR-01A	Tumor	15.0703356	High	16.00248027	Low	1	Dead	524	Chemotherapy	Chemotherapy	50	£¼60	Lumpectomy	Lumpectomy	Primary Tumor	M0	N2	T1	Infiltrating duct carcinoma, NOS	Ductal and Lobular Neoplasms	Infiltrating Ductal Carcinoma	stage iiia	Stage III	Negative	Negative	Negative	TNBC	YES	NO
319	TCGA-EW-A1P4	TCGA-EW-A1P4-01A	Tumor	15.45399621	High	12.16805071	Low	0	Alive	907	Chemotherapy	Chemotherapy	43	£¼60	Simple Mastectomy	Simple Mastectomy	Primary Tumor	M0	N0	T2	Medullary carcinoma, NOS	Ductal and Lobular Neoplasms	Other	stage iia	Stage II	Negative	Negative	Negative	TNBC	YES	NO
320	TCGA-E2-A1L6	TCGA-E2-A1L6-01A	Tumor	13.27575452	Low	19.12020415	Low	0	Alive	1648	ChemotherapyOther, specify in notesHormone Therapy	Other	44	£¼60	Simple Mastectomy	Simple Mastectomy	Primary Tumor	M0	N1	T1	Infiltrating duct carcinoma, NOS	Ductal and Lobular Neoplasms	Infiltrating Ductal Carcinoma	stage iia	Stage II	Positive	Positive	Negative	Luminal A	NO	NO
321	TCGA-AN-A0AL	TCGA-AN-A0AL-01A	Tumor	14.96769095	High	12.68343832	Low	0	Alive	227	NA	NA	41	£¼60	Modified Radical Mastectomy	Modified Radical Mastectomy	Primary Tumor	M0	N0	T4	Infiltrating duct carcinoma, NOS	Ductal and Lobular Neoplasms	Infiltrating Ductal Carcinoma	stage iiib	Stage III	Negative	Negative	Negative	TNBC	NA	NA
322	TCGA-A2-A0EP	TCGA-A2-A0EP-01A	Tumor	13.64848598	Low	17.62722447	Low	0	Alive	3603	ChemotherapyHormone Therapy	Chemotherapy & Hormone Therapy	56	£¼60	Simple Mastectomy	Simple Mastectomy	Primary Tumor	M0	N0	T1	Lobular carcinoma, NOS	Ductal and Lobular Neoplasms	Infiltrating Lobular Carcinoma	stage i	Stage I	Positive	Negative	Negative	Luminal A	YES	YES
323	TCGA-C8-A135	TCGA-C8-A135-01A	Tumor	13.5541838	Low	12.82277567	Low	0	Alive	393	Chemotherapy	Chemotherapy	64	¡Ý60	Modified Radical Mastectomy	Modified Radical Mastectomy	Primary Tumor	M0	N1	T2	Infiltrating duct carcinoma, NOS	Ductal and Lobular Neoplasms	Infiltrating Ductal Carcinoma	stage iib	Stage II	Negative	Negative	Positive	HER2 (+)	YES	NO
324	TCGA-A2-A1G6	TCGA-A2-A1G6-01A	Tumor	13.06733375	Low	18.84890463	Low	0	Alive	501	Chemotherapy	Chemotherapy	50	£¼60	Modified Radical Mastectomy	Modified Radical Mastectomy	Primary Tumor	M0	N2	T2	Infiltrating duct carcinoma, NOS	Ductal and Lobular Neoplasms	Infiltrating Ductal Carcinoma	stage iiia	Stage III	Negative	Negative	Negative	TNBC	YES	NO
325	TCGA-A8-A06Y	TCGA-A8-A06Y-01A	Tumor	13.92400782	Low	21.57764376	High	0	Alive	791	Hormone Therapy	Hormone Therapy	66	¡Ý60	Other	Other	Primary Tumor	M0	N0	T2	Infiltrating duct carcinoma, NOS	Ductal and Lobular Neoplasms	Infiltrating Ductal Carcinoma	stage iia	Stage II	Positive	Positive	Negative	Luminal A	NO	YES
326	TCGA-D8-A1XY	TCGA-D8-A1XY-01A	Tumor	14.13854664	High	19.77335695	High	0	Alive	503	Chemotherapy	Chemotherapy	74	¡Ý60	Simple Mastectomy	Simple Mastectomy	Primary Tumor	NA	N0	T2	Infiltrating duct carcinoma, NOS	Ductal and Lobular Neoplasms	Infiltrating Ductal Carcinoma	stage iia	Stage II	Positive	Positive	Positive	Luminal B	YES	NO
327	TCGA-A2-A0CW	TCGA-A2-A0CW-01A	Tumor	11.88376343	Low	20.63818677	High	0	Alive	3283	Hormone Therapy	Hormone Therapy	67	¡Ý60	Lumpectomy	Lumpectomy	Primary Tumor	M0	N1	T2	Infiltrating duct carcinoma, NOS	Ductal and Lobular Neoplasms	Infiltrating Ductal Carcinoma	stage iib	Stage II	Positive	Positive	NA	NA	NO	YES
328	TCGA-A8-A0A9	TCGA-A8-A0A9-01A	Tumor	13.81322433	Low	20.82037386	High	0	Alive	822	Hormone Therapy	Hormone Therapy	80	¡Ý60	Other	Other	Primary Tumor	M0	N0	T2	Infiltrating duct carcinoma, NOS	Ductal and Lobular Neoplasms	Infiltrating Ductal Carcinoma	stage iia	Stage II	Positive	Positive	Negative	Luminal A	NO	YES
329	TCGA-E2-A1IN	TCGA-E2-A1IN-01A	Tumor	13.10866222	Low	20.63757919	High	0	Alive	675	Hormone Therapy	Hormone Therapy	60	¡Ý60	Lumpectomy	Lumpectomy	Primary Tumor	M0	N0	T1	Infiltrating duct carcinoma, NOS	Ductal and Lobular Neoplasms	Infiltrating Ductal Carcinoma	stage i	Stage I	Positive	Positive	Negative	Luminal A	NO	YES
330	TCGA-Z7-A8R5	TCGA-Z7-A8R5-01A	Tumor	11.93517428	Low	18.09049701	Low	0	Alive	3287	Chemotherapy	Chemotherapy	61	¡Ý60	Other	Other	Primary Tumor	NA	N1	T3	Lobular carcinoma, NOS	Ductal and Lobular Neoplasms	Infiltrating Lobular Carcinoma	stage iiia	Stage III	Positive	Positive	Negative	Luminal A	YES	NO
331	TCGA-XX-A89A	TCGA-XX-A89A-01A	Tumor	12.28755288	Low	17.62483899	Low	0	Alive	488	NA	NA	68	¡Ý60	Simple Mastectomy	Simple Mastectomy	Primary Tumor	NA	N0	T3	Lobular carcinoma, NOS	Ductal and Lobular Neoplasms	Infiltrating Lobular Carcinoma	stage iib	Stage II	Positive	Positive	Negative	Luminal A	NA	NA
332	TCGA-C8-A12Q	TCGA-C8-A12Q-01A	Tumor	14.52063721	High	14.70870489	Low	1	Dead	385	NA	NA	78	¡Ý60	Other	Other	Primary Tumor	M0	N2	T1	Infiltrating duct carcinoma, NOS	Ductal and Lobular Neoplasms	Infiltrating Ductal Carcinoma	stage iiia	Stage III	Negative	Negative	Positive	HER2 (+)	NA	NA
333	TCGA-BH-A1EO	TCGA-BH-A1EO-01A	Tumor	12.74012948	Low	19.9309282	High	1	Dead	2798	NA	NA	68	¡Ý60	Other	Other	Primary Tumor	M0	N1	T1	Infiltrating duct and lobular carcinoma	Ductal and Lobular Neoplasms	Other	stage iia	Stage II	Positive	Positive	Negative	Luminal A	NA	NA
334	TCGA-EW-A1PB	TCGA-EW-A1PB-01A	Tumor	15.0035126	High	12.66703669	Low	0	Alive	608	NA	NA	70	¡Ý60	Simple Mastectomy	Simple Mastectomy	Primary Tumor	NA	N1	T3	Infiltrating duct carcinoma, NOS	Ductal and Lobular Neoplasms	Infiltrating Ductal Carcinoma	stage iiia	Stage III	Negative	Negative	Negative	TNBC	NA	NA
335	TCGA-A7-A4SD	TCGA-A7-A4SD-01A	Tumor	NA	NA	12.53569296	Low	0	Alive	441	Chemotherapy	Chemotherapy	52	£¼60	Simple Mastectomy	Simple Mastectomy	Primary Tumor	M0	N0	T2	Infiltrating duct carcinoma, NOS	Ductal and Lobular Neoplasms	Infiltrating Ductal Carcinoma	stage iia	Stage II	Negative	Negative	NA	NA	YES	NO
336	TCGA-AO-A126	TCGA-AO-A126-01A	Tumor	13.98591922	Low	17.77783038	Low	0	Alive	3307	ChemotherapyHormone Therapy	Chemotherapy & Hormone Therapy	39	£¼60	Simple Mastectomy	Simple Mastectomy	Primary Tumor	M0	N0	T2	Infiltrating duct carcinoma, NOS	Ductal and Lobular Neoplasms	Infiltrating Ductal Carcinoma	stage iia	Stage II	Positive	Positive	Negative	Luminal A	YES	YES
337	TCGA-GM-A2DF	TCGA-GM-A2DF-01A	Tumor	13.14758409	Low	11.86049067	Low	0	Alive	2155	Chemotherapy	Chemotherapy	53	£¼60	Lumpectomy	Lumpectomy	Primary Tumor	M0	N1	T1	Infiltrating duct carcinoma, NOS	Ductal and Lobular Neoplasms	Infiltrating Ductal Carcinoma	stage iia	Stage II	Negative	Negative	Negative	TNBC	YES	NO
338	TCGA-B6-A0IH	TCGA-B6-A0IH-01A	Tumor	12.21989178	Low	19.18102548	Low	1	Dead	2965	NA	NA	81	¡Ý60	Other	Other	Primary Tumor	M0	N1	T3	Lobular carcinoma, NOS	Ductal and Lobular Neoplasms	Infiltrating Lobular Carcinoma	stage iiia	Stage III	Positive	Positive	NA	NA	NA	NA
339	TCGA-A1-A0SB	TCGA-A1-A0SB-01A	Tumor	11.14738078	Low	16.13108212	Low	0	Alive	259	NA	NA	70	¡Ý60	Lumpectomy	Lumpectomy	Primary Tumor	M0	N0	T1	Adenoid cystic carcinoma	Adenomas and Adenocarcinomas	Other	stage i	Stage I	Positive	Negative	Negative	Luminal A	NA	NA
340	TCGA-AO-A12B	TCGA-AO-A12B-01A	Tumor	14.19770787	High	21.88444669	High	0	Alive	2989	ChemotherapyHormone Therapy	Chemotherapy & Hormone Therapy	63	¡Ý60	Simple Mastectomy	Simple Mastectomy	Primary Tumor	M0	N0	T2	Infiltrating duct carcinoma, NOS	Ductal and Lobular Neoplasms	Infiltrating Ductal Carcinoma	stage iia	Stage II	Positive	Positive	Negative	Luminal A	YES	YES
341	TCGA-AO-A03V	TCGA-AO-A03V-01A	Tumor	15.10833982	High	18.71449104	Low	0	Alive	1351	ChemotherapyHormone Therapy	Chemotherapy & Hormone Therapy	41	£¼60	Simple Mastectomy	Simple Mastectomy	Primary Tumor	M0	N0	T1	Infiltrating duct carcinoma, NOS	Ductal and Lobular Neoplasms	Infiltrating Ductal Carcinoma	stage i	Stage I	Positive	Positive	Negative	Luminal A	YES	YES
342	TCGA-A2-A0T1	TCGA-A2-A0T1-01A	Tumor	14.13370923	High	12.21564958	Low	0	Alive	521	Targeted Molecular therapyChemotherapy	Other	55	£¼60	Lumpectomy	Lumpectomy	Primary Tumor	M0	N3	T3	Infiltrating duct carcinoma, NOS	Ductal and Lobular Neoplasms	Infiltrating Ductal Carcinoma	stage iiic	Stage III	Negative	Negative	Positive	HER2 (+)	NO	NO
343	TCGA-A2-A3XV	TCGA-A2-A3XV-01A	Tumor	9.582282235	Low	9.084232845	Low	0	Alive	996	ChemotherapyTargeted Molecular therapyHormone Therapy	Other	46	£¼60	Lumpectomy	Lumpectomy	Primary Tumor	M0	N0	T2	Infiltrating duct carcinoma, NOS	Ductal and Lobular Neoplasms	Infiltrating Ductal Carcinoma	stage iia	Stage II	Positive	Negative	NA	NA	NO	NO
344	TCGA-A2-A0ES	TCGA-A2-A0ES-01A	Tumor	13.26514298	Low	19.1514806	Low	0	Alive	2190	Hormone TherapyChemotherapy	Chemotherapy & Hormone Therapy	52	£¼60	Simple Mastectomy	Simple Mastectomy	Primary Tumor	M0	N0	T2	Lobular carcinoma, NOS	Ductal and Lobular Neoplasms	Infiltrating Lobular Carcinoma	stage iia	Stage II	Positive	Positive	Negative	Luminal A	YES	YES
345	TCGA-OL-A5RY	TCGA-OL-A5RY-01A	Tumor	14.08627596	High	14.41925708	Low	0	Alive	752	NA	NA	52	£¼60	Lumpectomy	Lumpectomy	Primary Tumor	NA	N1	T1	Infiltrating duct carcinoma, NOS	Ductal and Lobular Neoplasms	Infiltrating Ductal Carcinoma	stage iia	Stage II	Positive	Negative	NA	NA	NA	NA
346	TCGA-EW-A1PC	TCGA-EW-A1PC-01B	Tumor	12.78410643	Low	18.82082931	Low	0	Alive	187	Hormone Therapy	Hormone Therapy	66	¡Ý60	Modified Radical Mastectomy	Modified Radical Mastectomy	Primary Tumor	NA	N0	T3	Infiltrating duct carcinoma, NOS	Ductal and Lobular Neoplasms	Infiltrating Ductal Carcinoma	stage iib	Stage II	Positive	Positive	Negative	Luminal A	NO	YES
347	TCGA-D8-A27W	TCGA-D8-A27W-01A	Tumor	14.44493566	High	19.49366707	Low	0	Alive	373	ChemotherapyHormone Therapy	Chemotherapy & Hormone Therapy	55	£¼60	Modified Radical Mastectomy	Modified Radical Mastectomy	Primary Tumor	M0	N0	T4	Mucinous adenocarcinoma	Cystic, Mucinous and Serous Neoplasms	Other	stage iiib	Stage III	Positive	Positive	NA	NA	YES	YES
348	TCGA-S3-A6ZG	TCGA-S3-A6ZG-01A	Tumor	14.52382433	High	20.31381007	High	0	Alive	562	ChemotherapyHormone TherapyAncillary	Other	71	¡Ý60	Lumpectomy	Lumpectomy	Primary Tumor	M0	N1	T2	Lobular carcinoma, NOS	Ductal and Lobular Neoplasms	Other	stage iib	Stage II	Positive	Positive	Negative	Luminal A	NO	NO
349	TCGA-C8-A12K	TCGA-C8-A12K-01A	Tumor	NA	NA	15.95928873	Low	NA	Alive	NA	NA	NA	80	¡Ý60	Other	Other	Primary Tumor	M0	N1	T2	Infiltrating duct carcinoma, NOS	Ductal and Lobular Neoplasms	Infiltrating Ductal Carcinoma	stage iib	Stage II	NA	NA	NA	NA	NA	NA
350	TCGA-AN-A0G0	TCGA-AN-A0G0-01A	Tumor	17.02276726	High	9.529762593	Low	0	Alive	16	NA	NA	56	£¼60	Modified Radical Mastectomy	Modified Radical Mastectomy	Primary Tumor	M0	N0	T2	Infiltrating duct carcinoma, NOS	Ductal and Lobular Neoplasms	Infiltrating Ductal Carcinoma	stage iia	Stage II	Negative	Negative	Negative	TNBC	NA	NA
351	TCGA-E9-A22B	TCGA-E9-A22B-01A	Tumor	16.36927307	High	20.03616206	High	0	Alive	1167	Hormone Therapy	Hormone Therapy	71	¡Ý60	NA	[Not Available]	Primary Tumor	M0	N0	T1	Infiltrating duct and lobular carcinoma	Ductal and Lobular Neoplasms	Other	stage ia	Stage I	Positive	Negative	Negative	Luminal A	NO	YES
352	TCGA-AR-A2LL	TCGA-AR-A2LL-01A	Tumor	13.50509954	Low	21.63958242	High	0	Alive	2012	Hormone Therapy	Hormone Therapy	70	¡Ý60	Simple Mastectomy	Simple Mastectomy	Primary Tumor	M0	N0	T3	Lobular carcinoma, NOS	Ductal and Lobular Neoplasms	Infiltrating Lobular Carcinoma	stage iib	Stage II	Positive	Positive	NA	NA	NO	YES
353	TCGA-A2-A0EU	TCGA-A2-A0EU-01A	Tumor	14.44467942	High	20.55696589	High	0	Alive	1043	NA	NA	79	¡Ý60	Lumpectomy	Lumpectomy	Primary Tumor	M0	N0	T1	Infiltrating duct carcinoma, NOS	Ductal and Lobular Neoplasms	Infiltrating Ductal Carcinoma	stage ia	Stage I	Positive	Positive	Negative	Luminal A	NA	NA
354	TCGA-AO-A03P	TCGA-AO-A03P-01A	Tumor	12.05059381	Low	20.67231383	High	1	Dead	2911	ImmunotherapyChemotherapyHormone Therapy	Other	54	£¼60	Lumpectomy	Lumpectomy	Primary Tumor	M0	N1	T2	Infiltrating duct carcinoma, NOS	Ductal and Lobular Neoplasms	Infiltrating Ductal Carcinoma	stage iib	Stage II	Positive	Positive	Negative	Luminal A	NO	NO
355	TCGA-OL-A5DA	TCGA-OL-A5DA-01A	Tumor	13.73859905	Low	19.51232507	High	0	Alive	1783	NA	NA	61	¡Ý60	Other	Other	Primary Tumor	NA	N0	T2	Lobular carcinoma, NOS	Ductal and Lobular Neoplasms	Infiltrating Lobular Carcinoma	stage iia	Stage II	Positive	Positive	NA	NA	NA	NA
356	TCGA-A8-A07B	TCGA-A8-A07B-01A	Tumor	14.98917513	High	19.27544933	Low	0	Alive	1308	NA	NA	69	¡Ý60	Other	Other	Primary Tumor	M0	N0	T2	Infiltrating duct carcinoma, NOS	Ductal and Lobular Neoplasms	Infiltrating Ductal Carcinoma	stage iia	Stage II	Positive	Positive	Positive	Luminal B	NA	NA
357	TCGA-A7-A13F	TCGA-A7-A13F-01A	Tumor	15.87415379	High	19.17421906	Low	0	Alive	765	ChemotherapyHormone Therapy	Chemotherapy & Hormone Therapy	44	£¼60	Modified Radical Mastectomy	Modified Radical Mastectomy	Primary Tumor	M0	N1	T3	Infiltrating duct carcinoma, NOS	Ductal and Lobular Neoplasms	Infiltrating Ductal Carcinoma	stage iiia	Stage III	Positive	Positive	NA	NA	YES	YES
358	TCGA-E2-A572	TCGA-E2-A572-01A	Tumor	13.73290893	Low	18.29367585	Low	0	Alive	1208	ChemotherapyHormone Therapy	Chemotherapy & Hormone Therapy	72	¡Ý60	Modified Radical Mastectomy	Modified Radical Mastectomy	Primary Tumor	M0	N2	T2	Infiltrating duct carcinoma, NOS	Ductal and Lobular Neoplasms	Infiltrating Ductal Carcinoma	stage iiia	Stage III	Positive	Positive	NA	NA	YES	YES
359	TCGA-BH-A0BJ	TCGA-BH-A0BJ-01A	Tumor	11.99452985	Low	18.95143775	Low	0	Alive	660	ChemotherapyHormone Therapy	Chemotherapy & Hormone Therapy	41	£¼60	Other	Other	Primary Tumor	M0	N1	T2	Infiltrating duct carcinoma, NOS	Ductal and Lobular Neoplasms	Infiltrating Ductal Carcinoma	stage iib	Stage II	Positive	Positive	Negative	Luminal A	YES	YES
360	TCGA-E2-A1LA	TCGA-E2-A1LA-01A	Tumor	11.56339651	Low	19.86576454	High	0	Alive	748	Hormone Therapy	Hormone Therapy	59	£¼60	Simple Mastectomy	Simple Mastectomy	Primary Tumor	M0	N1	T1	Infiltrating duct carcinoma, NOS	Ductal and Lobular Neoplasms	Infiltrating Ductal Carcinoma	stage iia	Stage II	Positive	Positive	NA	NA	NO	YES
361	TCGA-BH-A0HL	TCGA-BH-A0HL-01A	Tumor	13.08507451	Low	20.86925086	High	0	Alive	72	ChemotherapyHormone Therapy	Chemotherapy & Hormone Therapy	56	£¼60	Modified Radical Mastectomy	Modified Radical Mastectomy	Primary Tumor	M0	N1	T2	Intraductal papillary adenocarcinoma with invasion	Ductal and Lobular Neoplasms	Infiltrating Ductal Carcinoma	stage iib	Stage II	Positive	Positive	NA	NA	YES	YES
362	TCGA-AO-A124	TCGA-AO-A124-01A	Tumor	15.46298995	High	9.896056098	Low	0	Alive	3506	Chemotherapy	Chemotherapy	38	£¼60	Modified Radical Mastectomy	Modified Radical Mastectomy	Primary Tumor	M0	N0	T2	Infiltrating duct mixed with other types of carcinoma	Ductal and Lobular Neoplasms	Other	stage iia	Stage II	Negative	Negative	Negative	TNBC	YES	NO
363	TCGA-A7-A0CD	TCGA-A7-A0CD-01A	Tumor	12.95802405	Low	20.87545148	High	0	Alive	1165	Hormone Therapy	Hormone Therapy	66	¡Ý60	Lumpectomy	Lumpectomy	Primary Tumor	M0	N0	T1	Infiltrating duct carcinoma, NOS	Ductal and Lobular Neoplasms	Infiltrating Ductal Carcinoma	stage i	Stage I	Positive	Positive	NA	NA	NO	YES
364	TCGA-AO-A0JC	TCGA-AO-A0JC-01A	Tumor	13.70739474	Low	18.1316083	Low	0	Alive	1547	Hormone TherapyChemotherapy	Chemotherapy & Hormone Therapy	64	¡Ý60	Modified Radical Mastectomy	Modified Radical Mastectomy	Primary Tumor	M0	N0	T2	Infiltrating duct carcinoma, NOS	Ductal and Lobular Neoplasms	Infiltrating Ductal Carcinoma	stage iia	Stage II	Positive	Positive	Negative	Luminal A	YES	YES
365	TCGA-E2-A2P6	TCGA-E2-A2P6-01A	Tumor	13.95927325	Low	20.82109211	High	0	Alive	1051	Hormone Therapy	Hormone Therapy	77	¡Ý60	Lumpectomy	Lumpectomy	Primary Tumor	M0	N1	T2	Lobular carcinoma, NOS	Ductal and Lobular Neoplasms	Infiltrating Lobular Carcinoma	stage iib	Stage II	Positive	Positive	NA	NA	NO	YES
366	TCGA-A8-A0AD	TCGA-A8-A0AD-01A	Tumor	15.56459854	High	21.10910613	High	0	Alive	1157	Hormone Therapy	Hormone Therapy	83	¡Ý60	Other	Other	Primary Tumor	M0	N0	T1	Infiltrating duct and lobular carcinoma	Ductal and Lobular Neoplasms	Other	stage i	Stage I	Positive	Positive	Negative	Luminal A	NO	YES
367	TCGA-V7-A7HQ	TCGA-V7-A7HQ-01A	Tumor	9.313853428	Low	19.3699049	Low	0	Alive	2033	Hormone Therapy	Hormone Therapy	75	¡Ý60	Modified Radical Mastectomy	Modified Radical Mastectomy	Primary Tumor	M0	N2	T1	Infiltrating duct carcinoma, NOS	Ductal and Lobular Neoplasms	Infiltrating Ductal Carcinoma	stage iiia	Stage III	Positive	Positive	NA	NA	NO	YES
368	TCGA-BH-A1F5	TCGA-BH-A1F5-01A	Tumor	11.65285138	Low	21.18771273	High	1	Dead	2712	NA	NA	62	¡Ý60	NA	[Not Available]	Primary Tumor	M0	N1	T1	Infiltrating duct carcinoma, NOS	Ductal and Lobular Neoplasms	Infiltrating Ductal Carcinoma	stage iia	Stage II	Positive	Positive	Negative	Luminal A	NA	NA
369	TCGA-A1-A0SE	TCGA-A1-A0SE-01A	Tumor	13.42261759	Low	18.49671012	Low	0	Alive	1321	NA	NA	56	£¼60	Modified Radical Mastectomy	Modified Radical Mastectomy	Primary Tumor	M0	N0	T1	Infiltrating duct and lobular carcinoma	Ductal and Lobular Neoplasms	Other	stage i	Stage I	Positive	Positive	Negative	Luminal A	NA	NA
370	TCGA-E2-A109	TCGA-E2-A109-01A	Tumor	13.48340183	Low	20.41867228	High	0	Alive	1417	Hormone TherapyChemotherapy	Chemotherapy & Hormone Therapy	64	¡Ý60	Simple Mastectomy	Simple Mastectomy	Primary Tumor	M0	N0	T2	Infiltrating duct carcinoma, NOS	Ductal and Lobular Neoplasms	Infiltrating Ductal Carcinoma	stage iia	Stage II	Positive	Negative	NA	NA	YES	YES
371	TCGA-D8-A1XB	TCGA-D8-A1XB-01A	Tumor	13.23314566	Low	20.35035895	High	0	Alive	552	NA	NA	62	¡Ý60	Modified Radical Mastectomy	Modified Radical Mastectomy	Primary Tumor	M0	N1	T2	Infiltrating duct carcinoma, NOS	Ductal and Lobular Neoplasms	Infiltrating Ductal Carcinoma	stage iib	Stage II	Positive	Positive	Negative	Luminal A	NA	NA
372	TCGA-C8-A12Z	TCGA-C8-A12Z-01A	Tumor	13.14287228	Low	11.97984645	Low	0	Alive	382	Chemotherapy	Chemotherapy	45	£¼60	Other	Other	Primary Tumor	M0	N1	T2	Infiltrating duct carcinoma, NOS	Ductal and Lobular Neoplasms	Infiltrating Ductal Carcinoma	stage iib	Stage II	Negative	Negative	Positive	HER2 (+)	YES	NO
373	TCGA-5T-A9QA	TCGA-5T-A9QA-01A	Tumor	16.11947888	High	18.29403015	Low	0	Alive	303	Hormone TherapyChemotherapy	Chemotherapy & Hormone Therapy	52	£¼60	NA	[Unknown]	Primary Tumor	NA	NA	T2	Infiltrating duct mixed with other types of carcinoma	Ductal and Lobular Neoplasms	Other	stage iia	Stage II	Positive	Negative	NA	NA	YES	YES
374	TCGA-AC-A3W6	TCGA-AC-A3W6-01A	Tumor	12.56585276	Low	19.32591056	Low	NA	Alive	NA	NA	NA	90	¡Ý60	Modified Radical Mastectomy	Modified Radical Mastectomy	Primary Tumor	NA	N1	T3	Lobular carcinoma, NOS	Ductal and Lobular Neoplasms	Infiltrating Lobular Carcinoma	stage iiia	Stage III	Positive	Positive	Negative	Luminal A	NA	NA
375	TCGA-D8-A1JU	TCGA-D8-A1JU-01A	Tumor	11.65775546	Low	20.06543555	High	0	Alive	447	Hormone Therapy	Hormone Therapy	51	£¼60	Simple Mastectomy	Simple Mastectomy	Primary Tumor	M0	N0	T1	Infiltrating duct carcinoma, NOS	Ductal and Lobular Neoplasms	Infiltrating Ductal Carcinoma	stage ia	Stage I	Positive	Positive	Negative	Luminal A	NO	YES
376	TCGA-EW-A1PA	TCGA-EW-A1PA-01A	Tumor	13.65180355	Low	21.20646092	High	0	Alive	575	ChemotherapyHormone Therapy	Chemotherapy & Hormone Therapy	59	£¼60	Lumpectomy	Lumpectomy	Primary Tumor	M0	N1	T2	Infiltrating duct carcinoma, NOS	Ductal and Lobular Neoplasms	Infiltrating Ductal Carcinoma	stage iib	Stage II	Positive	Positive	Negative	Luminal A	YES	YES
377	TCGA-EW-A6S9	TCGA-EW-A6S9-01A	Tumor	14.78792742	High	17.03367978	Low	0	Alive	463	NA	NA	34	£¼60	Lumpectomy	Lumpectomy	Primary Tumor	M0	N1	T1	Infiltrating duct carcinoma, NOS	Ductal and Lobular Neoplasms	Infiltrating Ductal Carcinoma	stage iia	Stage II	Positive	Positive	Positive	Luminal B	NA	NA
378	TCGA-AN-A0XO	TCGA-AN-A0XO-01A	Tumor	14.21652149	High	20.67260067	High	0	Alive	375	NA	NA	59	£¼60	NA	[Not Available]	Primary Tumor	M0	N2	T2	Infiltrating duct carcinoma, NOS	Ductal and Lobular Neoplasms	Infiltrating Ductal Carcinoma	stage iiia	Stage III	Positive	Negative	Negative	Luminal A	NA	NA
379	TCGA-A2-A0EO	TCGA-A2-A0EO-01A	Tumor	11.9671053	Low	19.25029868	Low	0	Alive	2442	Hormone TherapyImmunotherapy	Other	54	£¼60	Lumpectomy	Lumpectomy	Primary Tumor	M0	N0	T1	Infiltrating duct carcinoma, NOS	Ductal and Lobular Neoplasms	Infiltrating Ductal Carcinoma	stage ia	Stage I	Positive	Positive	Negative	Luminal A	NO	NO
380	TCGA-LL-A7T0	TCGA-LL-A7T0-01A	Tumor	13.34308251	Low	19.75655676	High	0	Alive	376	NA	NA	70	¡Ý60	Simple Mastectomy	Simple Mastectomy	Primary Tumor	M0	N1	T2	Infiltrating duct carcinoma, NOS	Ductal and Lobular Neoplasms	Infiltrating Ductal Carcinoma	stage iib	Stage II	Positive	Positive	Positive	Luminal B	NA	NA
381	TCGA-GM-A2DL	TCGA-GM-A2DL-01A	Tumor	14.78343027	High	18.98238516	Low	0	Alive	3519	Hormone Therapy	Hormone Therapy	50	£¼60	Lumpectomy	Lumpectomy	Primary Tumor	M0	N0	T1	Infiltrating duct carcinoma, NOS	Ductal and Lobular Neoplasms	Infiltrating Ductal Carcinoma	stage i	Stage I	Positive	Positive	Negative	Luminal A	NO	YES
382	TCGA-BH-A0BZ	TCGA-BH-A0BZ-01A	Tumor	12.56712086	Low	19.16961625	Low	0	Alive	2255	Chemotherapy	Chemotherapy	59	£¼60	Modified Radical Mastectomy	Modified Radical Mastectomy	Primary Tumor	M0	N1	T3	Infiltrating duct carcinoma, NOS	Ductal and Lobular Neoplasms	Infiltrating Ductal Carcinoma	stage iiia	Stage III	Positive	Positive	Negative	Luminal A	YES	NO
383	TCGA-AC-A3QQ	TCGA-AC-A3QQ-01B	Tumor	12.63226724	Low	20.50215731	High	0	Alive	734	NA	NA	54	£¼60	Other	Other	Primary Tumor	NA	N0	T1	Lobular carcinoma, NOS	Ductal and Lobular Neoplasms	Infiltrating Lobular Carcinoma	stage ia	Stage I	Positive	Positive	Positive	Luminal B	NA	NA
384	TCGA-OL-A5RZ	TCGA-OL-A5RZ-01A	Tumor	12.38345304	Low	13.14085593	Low	0	Alive	679	Chemotherapy	Chemotherapy	57	£¼60	Simple Mastectomy	Simple Mastectomy	Primary Tumor	NA	N0	T1	Infiltrating duct carcinoma, NOS	Ductal and Lobular Neoplasms	Infiltrating Ductal Carcinoma	stage ia	Stage I	Positive	Negative	NA	NA	YES	NO
385	TCGA-BH-A18M	TCGA-BH-A18M-01A	Tumor	12.0008024	Low	19.19988434	Low	1	Dead	2207	NA	NA	39	£¼60	Modified Radical Mastectomy	Modified Radical Mastectomy	Primary Tumor	M0	N1	T3	Infiltrating duct carcinoma, NOS	Ductal and Lobular Neoplasms	Infiltrating Ductal Carcinoma	stage iiia	Stage III	Positive	Positive	Positive	Luminal B	NA	NA
386	TCGA-A2-A25B	TCGA-A2-A25B-01A	Tumor	13.05902058	Low	18.17843121	Low	0	Alive	1291	ChemotherapyHormone Therapy	Chemotherapy & Hormone Therapy	39	£¼60	Simple Mastectomy	Simple Mastectomy	Primary Tumor	M0	N1	T2	Infiltrating duct carcinoma, NOS	Ductal and Lobular Neoplasms	Infiltrating Ductal Carcinoma	stage iib	Stage II	Positive	Positive	NA	NA	YES	YES
387	TCGA-B6-A409	TCGA-B6-A409-01A	Tumor	NA	NA	13.69366085	Low	1	Dead	573	Chemotherapy	Chemotherapy	44	£¼60	Simple Mastectomy	Simple Mastectomy	Primary Tumor	M0	N2	T1	Infiltrating duct carcinoma, NOS	Ductal and Lobular Neoplasms	Infiltrating Ductal Carcinoma	stage iiia	Stage III	Negative	Negative	NA	NA	YES	NO
388	TCGA-A2-A25C	TCGA-A2-A25C-01A	Tumor	11.28732525	Low	18.23079414	Low	0	Alive	523	ChemotherapyHormone Therapy	Chemotherapy & Hormone Therapy	50	£¼60	Simple Mastectomy	Simple Mastectomy	Primary Tumor	M0	N1	T2	Infiltrating duct carcinoma, NOS	Ductal and Lobular Neoplasms	Infiltrating Ductal Carcinoma	stage iib	Stage II	Positive	Positive	Negative	Luminal A	YES	YES
389	TCGA-AC-A2FF	TCGA-AC-A2FF-01A	Tumor	14.01986583	Low	16.6259742	Low	0	Alive	2759	ChemotherapyHormone Therapy	Chemotherapy & Hormone Therapy	40	£¼60	Lumpectomy	Lumpectomy	Primary Tumor	NA	N1	T2	Lobular carcinoma, NOS	Ductal and Lobular Neoplasms	Infiltrating Lobular Carcinoma	stage iib	Stage II	Positive	Positive	NA	NA	YES	YES
390	TCGA-E2-A1B0	TCGA-E2-A1B0-01A	Tumor	12.82231164	Low	11.6480594	Low	0	Alive	1631	Chemotherapy	Chemotherapy	50	£¼60	Modified Radical Mastectomy	Modified Radical Mastectomy	Primary Tumor	M0	N2	T2	Infiltrating duct carcinoma, NOS	Ductal and Lobular Neoplasms	Infiltrating Ductal Carcinoma	stage iiia	Stage III	Negative	Negative	Positive	HER2 (+)	YES	NO
391	TCGA-B6-A0I1	TCGA-B6-A0I1-01A	Tumor	NA	NA	10.49352298	Low	1	Dead	2361	NA	NA	73	¡Ý60	Modified Radical Mastectomy	Modified Radical Mastectomy	Primary Tumor	M0	N0	T2	Infiltrating duct carcinoma, NOS	Ductal and Lobular Neoplasms	Infiltrating Ductal Carcinoma	stage iia	Stage II	Negative	Negative	NA	NA	NA	NA
392	TCGA-B6-A0RV	TCGA-B6-A0RV-01A	Tumor	13.38164212	Low	20.67736124	High	0	Alive	5156	NA	NA	42	£¼60	Modified Radical Mastectomy	Modified Radical Mastectomy	Primary Tumor	M0	N2	T3	Infiltrating duct and lobular carcinoma	Ductal and Lobular Neoplasms	Other	stage iiia	Stage III	Positive	Positive	NA	NA	NA	NA
393	TCGA-3C-AALI	TCGA-3C-AALI-01A	Tumor	11.4858374	Low	12.67579912	Low	0	Alive	4005	NA	NA	50	£¼60	Lumpectomy	Lumpectomy	Primary Tumor	M0	N1	T2	Infiltrating duct carcinoma, NOS	Ductal and Lobular Neoplasms	Infiltrating Ductal Carcinoma	stage iib	Stage II	Positive	Positive	Positive	Luminal B	NA	NA
394	TCGA-S3-AA10	TCGA-S3-AA10-01A	Tumor	15.14113797	High	12.68522642	Low	0	Alive	586	ChemotherapyAncillaryHormone Therapy	Other	65	¡Ý60	Simple Mastectomy	Simple Mastectomy	Primary Tumor	M0	N0	T2	Infiltrating duct carcinoma, NOS	Ductal and Lobular Neoplasms	Infiltrating Ductal Carcinoma	stage iia	Stage II	Negative	Negative	Negative	TNBC	NO	NO
395	TCGA-B6-A0WV	TCGA-B6-A0WV-01A	Tumor	14.53582954	High	21.37203411	High	1	Dead	2417	NA	NA	67	¡Ý60	Modified Radical Mastectomy	Modified Radical Mastectomy	Primary Tumor	M0	N1	T2	Infiltrating duct carcinoma, NOS	Ductal and Lobular Neoplasms	Infiltrating Ductal Carcinoma	stage iib	Stage II	Positive	Positive	NA	NA	NA	NA
396	TCGA-E2-A15T	TCGA-E2-A15T-01A	Tumor	13.12745113	Low	21.49455388	High	0	Alive	1563	Hormone Therapy	Hormone Therapy	65	¡Ý60	Simple Mastectomy	Simple Mastectomy	Primary Tumor	M0	N0	T2	Infiltrating duct carcinoma, NOS	Ductal and Lobular Neoplasms	Infiltrating Ductal Carcinoma	stage iia	Stage II	Positive	Positive	NA	NA	NO	YES
397	TCGA-BH-A8FY	TCGA-BH-A8FY-01A	Tumor	18.36917133	High	20.57102458	High	1	Dead	295	NA	NA	87	¡Ý60	Simple Mastectomy	Simple Mastectomy	Primary Tumor	M0	N0	T1	Lobular carcinoma, NOS	Ductal and Lobular Neoplasms	Infiltrating Lobular Carcinoma	stage ia	Stage I	Positive	Positive	Negative	Luminal A	NA	NA
398	TCGA-BH-A0RX	TCGA-BH-A0RX-01A	Tumor	14.1394062	High	16.22196143	Low	0	Alive	170	Chemotherapy	Chemotherapy	59	£¼60	Other	Other	Primary Tumor	M0	N0	T2	Infiltrating duct carcinoma, NOS	Ductal and Lobular Neoplasms	Infiltrating Ductal Carcinoma	stage iia	Stage II	Negative	Negative	Negative	TNBC	YES	NO
399	TCGA-BH-A0H7	TCGA-BH-A0H7-01A	Tumor	13.96954715	Low	19.36169446	Low	0	Alive	702	Hormone TherapyChemotherapy	Chemotherapy & Hormone Therapy	65	¡Ý60	Modified Radical Mastectomy	Modified Radical Mastectomy	Primary Tumor	M0	N2	T1	Infiltrating duct carcinoma, NOS	Ductal and Lobular Neoplasms	Infiltrating Ductal Carcinoma	stage iiia	Stage III	Positive	Positive	Negative	Luminal A	YES	YES
400	TCGA-D8-A1JC	TCGA-D8-A1JC-01A	Tumor	15.88756826	High	21.02248161	High	0	Alive	480	Chemotherapy	Chemotherapy	59	£¼60	Modified Radical Mastectomy	Modified Radical Mastectomy	Primary Tumor	M0	N2	T2	Infiltrating duct carcinoma, NOS	Ductal and Lobular Neoplasms	Infiltrating Ductal Carcinoma	stage iiia	Stage III	Positive	Positive	Negative	Luminal A	YES	NO
401	TCGA-E2-A1B5	TCGA-E2-A1B5-01A	Tumor	14.29872862	High	16.46739058	Low	0	Alive	984	ChemotherapyHormone Therapy	Chemotherapy & Hormone Therapy	46	£¼60	Lumpectomy	Lumpectomy	Primary Tumor	M0	N0	T2	Lobular carcinoma, NOS	Ductal and Lobular Neoplasms	Infiltrating Lobular Carcinoma	stage iia	Stage II	Positive	Positive	Negative	Luminal A	YES	YES
402	TCGA-BH-A1FL	TCGA-BH-A1FL-01A	Tumor	12.44005096	Low	20.92347645	High	1	Dead	1673	NA	NA	69	¡Ý60	Other	Other	Primary Tumor	M0	N1	T2	Infiltrating duct carcinoma, NOS	Ductal and Lobular Neoplasms	Infiltrating Ductal Carcinoma	stage iib	Stage II	Positive	Positive	NA	NA	NA	NA
403	TCGA-B6-A0IP	TCGA-B6-A0IP-01A	Tumor	14.02150094	Low	20.89004183	High	1	Dead	3926	NA	NA	74	¡Ý60	Modified Radical Mastectomy	Modified Radical Mastectomy	Primary Tumor	M0	N0	T1	Lobular carcinoma, NOS	Ductal and Lobular Neoplasms	Infiltrating Lobular Carcinoma	stage ia	Stage I	Positive	Positive	NA	NA	NA	NA
404	TCGA-BH-A6R9	TCGA-BH-A6R9-01A	Tumor	12.9019417	Low	13.95094949	Low	0	Alive	160	NA	NA	61	¡Ý60	Modified Radical Mastectomy	Modified Radical Mastectomy	Primary Tumor	M0	N0	T2	Metaplastic carcinoma, NOS	Complex Epithelial Neoplasms	Other	stage iia	Stage II	Negative	Positive	Negative	Luminal A	NA	NA
405	TCGA-E2-A1IU	TCGA-E2-A1IU-01A	Tumor	13.56228444	Low	21.13938579	High	0	Alive	337	Hormone Therapy	Hormone Therapy	60	¡Ý60	Simple Mastectomy	Simple Mastectomy	Primary Tumor	M0	N0	T1	Infiltrating duct carcinoma, NOS	Ductal and Lobular Neoplasms	Infiltrating Ductal Carcinoma	stage ia	Stage I	Positive	Positive	Negative	Luminal A	NO	YES
406	TCGA-D8-A1Y2	TCGA-D8-A1Y2-01A	Tumor	12.77712859	Low	19.73661866	High	0	Alive	433	Hormone Therapy	Hormone Therapy	71	¡Ý60	Modified Radical Mastectomy	Modified Radical Mastectomy	Primary Tumor	NA	N0	T2	Infiltrating duct carcinoma, NOS	Ductal and Lobular Neoplasms	Infiltrating Ductal Carcinoma	stage iia	Stage II	Positive	Positive	NA	NA	NO	YES
407	TCGA-D8-A1Y1	TCGA-D8-A1Y1-01A	Tumor	11.98635859	Low	19.67935022	High	1	Dead	302	Hormone Therapy	Hormone Therapy	80	¡Ý60	Modified Radical Mastectomy	Modified Radical Mastectomy	Primary Tumor	NA	N1	T3	Infiltrating duct carcinoma, NOS	Ductal and Lobular Neoplasms	Infiltrating Ductal Carcinoma	stage iiia	Stage III	Positive	Positive	Negative	Luminal A	NO	YES
408	TCGA-UL-AAZ6	TCGA-UL-AAZ6-01A	Tumor	14.6837991	High	19.4076342	Low	0	Alive	518	Chemotherapy	Chemotherapy	73	¡Ý60	NA	[Not Available]	Primary Tumor	NA	N0	T2	Infiltrating duct carcinoma, NOS	Ductal and Lobular Neoplasms	Infiltrating Ductal Carcinoma	stage iia	Stage II	Positive	Positive	Positive	Luminal B	YES	NO
409	TCGA-A8-A07P	TCGA-A8-A07P-01A	Tumor	12.6508506	Low	21.39944688	High	0	Alive	334	ChemotherapyHormone Therapy	Chemotherapy & Hormone Therapy	68	¡Ý60	Other	Other	Primary Tumor	M0	N1	T2	Infiltrating duct carcinoma, NOS	Ductal and Lobular Neoplasms	Infiltrating Ductal Carcinoma	stage iib	Stage II	Positive	Positive	Positive	Luminal B	YES	YES
410	TCGA-AR-A0U2	TCGA-AR-A0U2-01A	Tumor	16.22141505	High	19.04255625	Low	1	Dead	2551	ChemotherapyHormone Therapy	Chemotherapy & Hormone Therapy	47	£¼60	Modified Radical Mastectomy	Modified Radical Mastectomy	Primary Tumor	M0	N2	T2	Infiltrating duct carcinoma, NOS	Ductal and Lobular Neoplasms	Infiltrating Ductal Carcinoma	stage iiia	Stage III	Positive	Positive	Negative	Luminal A	YES	YES
411	TCGA-E9-A1RD	TCGA-E9-A1RD-01A	Tumor	NA	NA	21.51508217	High	0	Alive	34	Hormone Therapy	Hormone Therapy	67	¡Ý60	Modified Radical Mastectomy	Modified Radical Mastectomy	Primary Tumor	M0	N0	T2	Infiltrating duct carcinoma, NOS	Ductal and Lobular Neoplasms	Infiltrating Ductal Carcinoma	stage iia	Stage II	NA	NA	NA	NA	NO	YES
412	TCGA-WT-AB41	TCGA-WT-AB41-01A	Tumor	12.02485004	Low	19.60467888	High	0	Alive	1611	Hormone TherapyChemotherapy	Chemotherapy & Hormone Therapy	55	£¼60	Modified Radical Mastectomy	Modified Radical Mastectomy	Primary Tumor	NA	N1	T2	Infiltrating duct carcinoma, NOS	Ductal and Lobular Neoplasms	Infiltrating Ductal Carcinoma	stage iib	Stage II	Positive	Positive	NA	NA	YES	YES
413	TCGA-C8-A3M7	TCGA-C8-A3M7-01A	Tumor	12.30571767	Low	16.40014731	Low	1	Dead	1034	NA	NA	60	¡Ý60	Modified Radical Mastectomy	Modified Radical Mastectomy	Primary Tumor	M0	N0	T4	Lobular carcinoma, NOS	Ductal and Lobular Neoplasms	Infiltrating Lobular Carcinoma	stage iiib	Stage III	Negative	Negative	Negative	TNBC	NA	NA
414	TCGA-XX-A899	TCGA-XX-A899-01A	Tumor	14.04967204	Low	17.75022435	Low	0	Alive	467	ChemotherapyHormone Therapy	Chemotherapy & Hormone Therapy	46	£¼60	Modified Radical Mastectomy	Modified Radical Mastectomy	Primary Tumor	NA	N2	T1	Lobular carcinoma, NOS	Ductal and Lobular Neoplasms	Infiltrating Lobular Carcinoma	stage iiia	Stage III	Positive	Positive	Negative	Luminal A	YES	YES
415	TCGA-E2-A108	TCGA-E2-A108-01A	Tumor	12.70306636	Low	18.02672429	Low	0	Alive	837	ChemotherapyHormone Therapy	Chemotherapy & Hormone Therapy	64	¡Ý60	Lumpectomy	Lumpectomy	Primary Tumor	M0	N2	T2	Infiltrating duct carcinoma, NOS	Ductal and Lobular Neoplasms	Infiltrating Ductal Carcinoma	stage iiia	Stage III	Positive	Positive	Negative	Luminal A	YES	YES
416	TCGA-E2-A1IL	TCGA-E2-A1IL-01A	Tumor	12.32153433	Low	20.54240793	High	0	Alive	118	Hormone Therapy	Hormone Therapy	78	¡Ý60	Lumpectomy	Lumpectomy	Primary Tumor	M0	N1	T1	Lobular carcinoma, NOS	Ductal and Lobular Neoplasms	Infiltrating Lobular Carcinoma	stage iia	Stage II	Positive	Positive	Negative	Luminal A	NO	YES
417	TCGA-LD-A74U	TCGA-LD-A74U-01A	Tumor	12.81693492	Low	19.6569833	High	0	Alive	402	Chemotherapy	Chemotherapy	79	¡Ý60	Lumpectomy	Lumpectomy	Primary Tumor	M0	N3	T3	Infiltrating lobular mixed with other types of carcinoma	Ductal and Lobular Neoplasms	Other	stage iiic	Stage III	Positive	Negative	Negative	Luminal A	YES	NO
418	TCGA-BH-AB28	TCGA-BH-AB28-01A	Tumor	11.63229288	Low	20.37050112	High	0	Alive	287	Chemotherapy	Chemotherapy	53	£¼60	Modified Radical Mastectomy	Modified Radical Mastectomy	Primary Tumor	M0	N1	T3	Lobular carcinoma, NOS	Ductal and Lobular Neoplasms	Infiltrating Lobular Carcinoma	stage iiia	Stage III	Positive	Positive	Negative	Luminal A	YES	NO
419	TCGA-C8-A8HR	TCGA-C8-A8HR-01A	Tumor	NA	NA	17.60630153	Low	0	Alive	408	Chemotherapy	Chemotherapy	49	£¼60	Modified Radical Mastectomy	Modified Radical Mastectomy	Primary Tumor	M0	N2	T3	Lobular carcinoma, NOS	Ductal and Lobular Neoplasms	Infiltrating Lobular Carcinoma	stage iiia	Stage III	NA	NA	NA	NA	YES	NO
420	TCGA-AR-A1AQ	TCGA-AR-A1AQ-01A	Tumor	NA	NA	13.70421428	Low	0	Alive	3021	Chemotherapy	Chemotherapy	49	£¼60	Other	Other	Primary Tumor	M0	N0	T2	Infiltrating duct carcinoma, NOS	Ductal and Lobular Neoplasms	Infiltrating Ductal Carcinoma	stage iia	Stage II	Negative	Negative	NA	NA	YES	NO
421	TCGA-PE-A5DC	TCGA-PE-A5DC-01A	Tumor	12.14247021	Low	18.986202	Low	1	Dead	1430	NA	NA	72	¡Ý60	NA	[Not Available]	Primary Tumor	M0	N2	T2	Lobular carcinoma, NOS	Ductal and Lobular Neoplasms	Infiltrating Lobular Carcinoma	stage iiia	Stage III	Positive	Positive	Positive	Luminal B	NA	NA
422	TCGA-BH-A1F2	TCGA-BH-A1F2-01A	Tumor	14.11593539	High	18.19921117	Low	1	Dead	959	NA	NA	53	£¼60	Modified Radical Mastectomy	Modified Radical Mastectomy	Primary Tumor	M0	N1	T4	Paget disease and infiltrating duct carcinoma of breast	Ductal and Lobular Neoplasms	Infiltrating Ductal Carcinoma	stage iiib	Stage III	Positive	Positive	Positive	Luminal B	NA	NA
423	TCGA-E2-A14Q	TCGA-E2-A14Q-01A	Tumor	13.42094413	Low	21.3044859	High	0	Alive	1163	Hormone Therapy	Hormone Therapy	50	£¼60	Lumpectomy	Lumpectomy	Primary Tumor	M0	N1	T2	Infiltrating duct carcinoma, NOS	Ductal and Lobular Neoplasms	Infiltrating Ductal Carcinoma	stage iib	Stage II	Positive	Positive	Negative	Luminal A	NO	YES
424	TCGA-A8-A0A4	TCGA-A8-A0A4-01A	Tumor	13.496464	Low	19.48535459	Low	0	Alive	396	Hormone Therapy	Hormone Therapy	73	¡Ý60	Other	Other	Primary Tumor	M0	N0	T2	Lobular carcinoma, NOS	Ductal and Lobular Neoplasms	Infiltrating Lobular Carcinoma	stage iia	Stage II	Positive	Positive	Negative	Luminal A	NO	YES
425	TCGA-E2-A1IG	TCGA-E2-A1IG-01A	Tumor	10.81769434	Low	19.42472668	Low	0	Alive	2140	ChemotherapyHormone Therapy	Chemotherapy & Hormone Therapy	45	£¼60	Simple Mastectomy	Simple Mastectomy	Primary Tumor	M0	N1	T2	Infiltrating duct carcinoma, NOS	Ductal and Lobular Neoplasms	Infiltrating Ductal Carcinoma	stage iib	Stage II	Positive	Positive	Negative	Luminal A	YES	YES
426	TCGA-A8-A095	TCGA-A8-A095-01A	Tumor	12.81472456	Low	20.31586961	High	0	Alive	1277	ChemotherapyHormone Therapy	Chemotherapy & Hormone Therapy	45	£¼60	Other	Other	Primary Tumor	M0	N0	T1	Infiltrating duct carcinoma, NOS	Ductal and Lobular Neoplasms	Infiltrating Ductal Carcinoma	stage i	Stage I	Positive	Positive	Negative	Luminal A	YES	YES
427	TCGA-OL-A66O	TCGA-OL-A66O-01A	Tumor	8.720061392	Low	18.09095123	Low	0	Alive	528	Chemotherapy	Chemotherapy	39	£¼60	Modified Radical Mastectomy	Modified Radical Mastectomy	Primary Tumor	NA	N1	T2	Infiltrating duct carcinoma, NOS	Ductal and Lobular Neoplasms	Infiltrating Ductal Carcinoma	stage iib	Stage II	Positive	Positive	NA	NA	YES	NO
428	TCGA-A2-A04U	TCGA-A2-A04U-01A	Tumor	14.48519153	High	9.226212217	Low	0	Alive	2654	ChemotherapyOther, specify in notes	Other	47	£¼60	Simple Mastectomy	Simple Mastectomy	Primary Tumor	M0	N0	T2	Infiltrating duct carcinoma, NOS	Ductal and Lobular Neoplasms	Infiltrating Ductal Carcinoma	stage iia	Stage II	Negative	Negative	Negative	TNBC	NO	NO
429	TCGA-A2-A0ER	TCGA-A2-A0ER-01A	Tumor	13.16066614	Low	21.1653368	High	0	Alive	2263	ChemotherapyHormone TherapyImmunotherapy	Other	63	¡Ý60	Lumpectomy	Lumpectomy	Primary Tumor	M0	N1	T1	Infiltrating duct carcinoma, NOS	Ductal and Lobular Neoplasms	Infiltrating Ductal Carcinoma	stage ib	Stage I	Positive	Positive	NA	NA	NO	NO
430	TCGA-B6-A0I9	TCGA-B6-A0I9-01A	Tumor	11.94849924	Low	19.92521715	High	1	Dead	362	NA	NA	62	¡Ý60	NA	[Not Available]	Primary Tumor	M1	NA	T3	Infiltrating duct carcinoma, NOS	Ductal and Lobular Neoplasms	Infiltrating Ductal Carcinoma	stage iv	Stage IV	NA	Positive	NA	NA	NA	NA
431	TCGA-AR-A24X	TCGA-AR-A24X-01A	Tumor	12.95009504	Low	18.52147931	Low	0	Alive	3004	ChemotherapyHormone Therapy	Chemotherapy & Hormone Therapy	52	£¼60	Simple Mastectomy	Simple Mastectomy	Primary Tumor	M0	N0	T2	Infiltrating duct and lobular carcinoma	Ductal and Lobular Neoplasms	Other	stage iia	Stage II	Positive	Positive	NA	NA	YES	YES
432	TCGA-A2-A0EN	TCGA-A2-A0EN-01A	Tumor	12.44348313	Low	19.32019942	Low	0	Alive	4088	Hormone Therapy	Hormone Therapy	70	¡Ý60	Lumpectomy	Lumpectomy	Primary Tumor	M0	N0	T2	Lobular carcinoma, NOS	Ductal and Lobular Neoplasms	Infiltrating Lobular Carcinoma	stage iia	Stage II	Positive	Positive	NA	NA	NO	YES
433	TCGA-AR-A1AO	TCGA-AR-A1AO-01A	Tumor	14.53082463	High	15.00221256	Low	0	Alive	2618	Hormone TherapyChemotherapy	Chemotherapy & Hormone Therapy	47	£¼60	Other	Other	Primary Tumor	M0	N1	T1	Infiltrating duct carcinoma, NOS	Ductal and Lobular Neoplasms	Infiltrating Ductal Carcinoma	stage iia	Stage II	Positive	Negative	Negative	Luminal A	YES	YES
434	TCGA-BH-A0HI	TCGA-BH-A0HI-01A	Tumor	12.84084438	Low	20.8440228	High	0	Alive	620	Hormone Therapy	Hormone Therapy	78	¡Ý60	Other	Other	Primary Tumor	M0	N0	T1	Infiltrating duct carcinoma, NOS	Ductal and Lobular Neoplasms	Infiltrating Ductal Carcinoma	stage ia	Stage I	Positive	Positive	Negative	Luminal A	NO	YES
435	TCGA-A2-A0CV	TCGA-A2-A0CV-01A	Tumor	12.33115046	Low	19.57991901	High	0	Alive	3011	Hormone TherapyChemotherapy	Chemotherapy & Hormone Therapy	41	£¼60	Modified Radical Mastectomy	Modified Radical Mastectomy	Primary Tumor	M0	N1	T2	Infiltrating duct carcinoma, NOS	Ductal and Lobular Neoplasms	Infiltrating Ductal Carcinoma	stage iib	Stage II	Positive	Positive	Negative	Luminal A	YES	YES
436	TCGA-D8-A1JA	TCGA-D8-A1JA-01A	Tumor	15.50130493	High	13.28863583	Low	0	Alive	502	Chemotherapy	Chemotherapy	60	¡Ý60	Modified Radical Mastectomy	Modified Radical Mastectomy	Primary Tumor	M0	NA	T4	Infiltrating duct carcinoma, NOS	Ductal and Lobular Neoplasms	Infiltrating Ductal Carcinoma	not reported	NA	Negative	Negative	Positive	HER2 (+)	YES	NO
437	TCGA-BH-A0B5	TCGA-BH-A0B5-01A	Tumor	12.57456102	Low	18.13476336	Low	0	Alive	2136	Chemotherapy	Chemotherapy	40	£¼60	Modified Radical Mastectomy	Modified Radical Mastectomy	Primary Tumor	M0	N2	T2	Lobular carcinoma, NOS	Ductal and Lobular Neoplasms	Infiltrating Lobular Carcinoma	stage iiia	Stage III	Positive	Positive	Negative	Luminal A	YES	NO
438	TCGA-LL-A5YP	TCGA-LL-A5YP-01A	Tumor	14.58270737	High	11.75942759	Low	0	Alive	450	ChemotherapyImmunotherapyHormone Therapy	Other	49	£¼60	Modified Radical Mastectomy	Modified Radical Mastectomy	Primary Tumor	M0	N1	T2	Infiltrating duct carcinoma, NOS	Ductal and Lobular Neoplasms	Infiltrating Ductal Carcinoma	stage iib	Stage II	Positive	Negative	Negative	Luminal A	NO	NO
439	TCGA-B6-A0RM	TCGA-B6-A0RM-01A	Tumor	11.68281765	Low	21.63159688	High	1	Dead	2373	NA	NA	57	£¼60	NA	[Not Available]	Primary Tumor	NA	NA	NA	Infiltrating duct carcinoma, NOS	Ductal and Lobular Neoplasms	Infiltrating Ductal Carcinoma	stage x	NA	Positive	Positive	NA	NA	NA	NA
440	TCGA-E2-A1B1	TCGA-E2-A1B1-01A	Tumor	13.53694838	Low	16.30267784	Low	0	Alive	2653	ChemotherapyOther, specify in notesHormone Therapy	Other	45	£¼60	Lumpectomy	Lumpectomy	Primary Tumor	M0	N1	T2	Infiltrating duct carcinoma, NOS	Ductal and Lobular Neoplasms	Infiltrating Ductal Carcinoma	stage iib	Stage II	Positive	Positive	NA	NA	NO	NO
441	TCGA-GM-A3NY	TCGA-GM-A3NY-01A	Tumor	14.11949592	High	20.07012386	High	0	Alive	1162	Hormone Therapy	Hormone Therapy	72	¡Ý60	Lumpectomy	Lumpectomy	Primary Tumor	M0	N1	T2	Lobular carcinoma, NOS	Ductal and Lobular Neoplasms	Infiltrating Lobular Carcinoma	stage iib	Stage II	Positive	Positive	Negative	Luminal A	NO	YES
442	TCGA-E9-A1N9	TCGA-E9-A1N9-01A	Tumor	13.69523073	Low	20.64207112	High	0	Alive	1101	ChemotherapyHormone Therapy	Chemotherapy & Hormone Therapy	58	£¼60	NA	[Not Available]	Primary Tumor	M0	N0	T2	Infiltrating duct and lobular carcinoma	Ductal and Lobular Neoplasms	Other	stage iia	Stage II	Negative	Positive	Positive	Luminal B	YES	YES
443	TCGA-A1-A0SD	TCGA-A1-A0SD-01A	Tumor	14.29587674	High	19.62161857	High	0	Alive	437	NA	NA	59	£¼60	Lumpectomy	Lumpectomy	Primary Tumor	M0	N0	T2	Infiltrating duct carcinoma, NOS	Ductal and Lobular Neoplasms	Infiltrating Ductal Carcinoma	stage iia	Stage II	Positive	Positive	Negative	Luminal A	NA	NA
444	TCGA-BH-A0HK	TCGA-BH-A0HK-01A	Tumor	14.62782074	High	20.02050133	High	0	Alive	178	Hormone Therapy	Hormone Therapy	81	¡Ý60	Modified Radical Mastectomy	Modified Radical Mastectomy	Primary Tumor	M0	N1	T2	Infiltrating duct carcinoma, NOS	Ductal and Lobular Neoplasms	Infiltrating Ductal Carcinoma	stage iib	Stage II	Positive	Negative	Negative	Luminal A	NO	YES
445	TCGA-E2-A1IJ	TCGA-E2-A1IJ-01A	Tumor	12.14316394	Low	19.43009783	Low	0	Alive	865	Hormone Therapy	Hormone Therapy	57	£¼60	Lumpectomy	Lumpectomy	Primary Tumor	M0	N0	T1	Lobular carcinoma, NOS	Ductal and Lobular Neoplasms	Infiltrating Lobular Carcinoma	stage i	Stage I	Positive	Positive	NA	NA	NO	YES
446	TCGA-A8-A07O	TCGA-A8-A07O-01A	Tumor	16.02316894	High	15.24056501	Low	0	Alive	304	Chemotherapy	Chemotherapy	51	£¼60	Other	Other	Primary Tumor	M0	N0	T2	Infiltrating duct carcinoma, NOS	Ductal and Lobular Neoplasms	Infiltrating Ductal Carcinoma	stage iia	Stage II	Negative	Negative	Negative	TNBC	YES	NO
447	TCGA-E2-A1B4	TCGA-E2-A1B4-01A	Tumor	13.04572075	Low	21.01163384	High	1	Dead	1004	Hormone Therapy	Hormone Therapy	74	¡Ý60	Lumpectomy	Lumpectomy	Primary Tumor	M0	N2	T1	Infiltrating duct carcinoma, NOS	Ductal and Lobular Neoplasms	Infiltrating Ductal Carcinoma	stage iiia	Stage III	Positive	Positive	Negative	Luminal A	NO	YES
448	TCGA-A2-A1FW	TCGA-A2-A1FW-01A	Tumor	15.79420143	High	21.38584725	High	0	Alive	528	ChemotherapyHormone Therapy	Chemotherapy & Hormone Therapy	62	¡Ý60	Modified Radical Mastectomy	Modified Radical Mastectomy	Primary Tumor	M0	N2	T3	Infiltrating duct carcinoma, NOS	Ductal and Lobular Neoplasms	Infiltrating Ductal Carcinoma	stage iiia	Stage III	Positive	Negative	Negative	Luminal A	YES	YES
449	TCGA-A2-A0D2	TCGA-A2-A0D2-01A	Tumor	16.13388571	High	12.27450874	Low	0	Alive	1027	Chemotherapy	Chemotherapy	45	£¼60	Simple Mastectomy	Simple Mastectomy	Primary Tumor	M0	N0	T2	Infiltrating duct carcinoma, NOS	Ductal and Lobular Neoplasms	Infiltrating Ductal Carcinoma	stage iia	Stage II	Negative	Negative	Negative	TNBC	YES	NO
450	TCGA-BH-A0GY	TCGA-BH-A0GY-01A	Tumor	13.00718001	Low	18.37948427	Low	0	Alive	923	Hormone TherapyChemotherapy	Chemotherapy & Hormone Therapy	67	¡Ý60	Other	Other	Primary Tumor	M0	N1	T2	Infiltrating duct carcinoma, NOS	Ductal and Lobular Neoplasms	Infiltrating Ductal Carcinoma	stage iia	Stage II	Positive	Positive	Negative	Luminal A	YES	YES
451	TCGA-C8-A8HQ	TCGA-C8-A8HQ-01A	Tumor	14.50907625	High	17.71648136	Low	0	Alive	380	NA	NA	53	£¼60	Modified Radical Mastectomy	Modified Radical Mastectomy	Primary Tumor	M0	N1	T2	Mucinous adenocarcinoma	Cystic, Mucinous and Serous Neoplasms	Other	stage iib	Stage II	Positive	Positive	Negative	Luminal A	NA	NA
452	TCGA-AC-A3YJ	TCGA-AC-A3YJ-01A	Tumor	14.44526622	High	20.11350604	High	0	Alive	754	Hormone Therapy	Hormone Therapy	66	¡Ý60	Modified Radical Mastectomy	Modified Radical Mastectomy	Primary Tumor	NA	N0	T2	Papillary carcinoma, NOS	Squamous Cell Neoplasms	Other	stage iia	Stage II	Positive	Positive	NA	NA	NO	YES
453	TCGA-E2-A15H	TCGA-E2-A15H-01A	Tumor	11.00336735	Low	18.69208809	Low	0	Alive	393	Chemotherapy	Chemotherapy	38	£¼60	Lumpectomy	Lumpectomy	Primary Tumor	M0	N1	T1	Infiltrating duct carcinoma, NOS	Ductal and Lobular Neoplasms	Infiltrating Ductal Carcinoma	stage iia	Stage II	Positive	Positive	NA	NA	YES	NO
454	TCGA-GM-A2D9	TCGA-GM-A2D9-01A	Tumor	13.03491976	Low	20.17457833	High	1	Dead	1812	Hormone TherapyChemotherapy	Chemotherapy & Hormone Therapy	69	¡Ý60	Lumpectomy	Lumpectomy	Primary Tumor	M0	N0	T1	Infiltrating duct carcinoma, NOS	Ductal and Lobular Neoplasms	Infiltrating Ductal Carcinoma	stage i	Stage I	Positive	Positive	NA	NA	YES	YES
455	TCGA-A2-A0CZ	TCGA-A2-A0CZ-01A	Tumor	12.41288307	Low	17.31028554	Low	0	Alive	1616	ChemotherapyHormone Therapy	Chemotherapy & Hormone Therapy	46	£¼60	Simple Mastectomy	Simple Mastectomy	Primary Tumor	M0	N0	T2	Infiltrating duct carcinoma, NOS	Ductal and Lobular Neoplasms	Infiltrating Ductal Carcinoma	stage iia	Stage II	Positive	Positive	Negative	Luminal A	YES	YES
456	TCGA-A8-A09K	TCGA-A8-A09K-01A	Tumor	13.17227101	Low	21.72762286	High	0	Alive	912	NA	NA	68	¡Ý60	Other	Other	Primary Tumor	M0	N1	T1	Infiltrating duct carcinoma, NOS	Ductal and Lobular Neoplasms	Infiltrating Ductal Carcinoma	stage iia	Stage II	Positive	Positive	Negative	Luminal A	NA	NA
457	TCGA-BH-A18U	TCGA-BH-A18U-01A	Tumor	14.4908638	High	19.88394078	High	1	Dead	1563	NA	NA	72	¡Ý60	Other	Other	Primary Tumor	M0	N2	T2	Infiltrating duct carcinoma, NOS	Ductal and Lobular Neoplasms	Infiltrating Ductal Carcinoma	stage iiia	Stage III	Positive	Positive	Positive	Luminal B	NA	NA
458	TCGA-GM-A2DM	TCGA-GM-A2DM-01A	Tumor	15.19037052	High	19.71415578	High	0	Alive	3226	ChemotherapyHormone Therapy	Chemotherapy & Hormone Therapy	57	£¼60	Lumpectomy	Lumpectomy	Primary Tumor	M0	N0	T2	Infiltrating duct carcinoma, NOS	Ductal and Lobular Neoplasms	Infiltrating Ductal Carcinoma	stage iia	Stage II	Positive	Positive	Negative	Luminal A	YES	YES
459	TCGA-E2-A153	TCGA-E2-A153-01A	Tumor	12.78653345	Low	18.56811719	Low	0	Alive	707	Hormone TherapyChemotherapy	Chemotherapy & Hormone Therapy	51	£¼60	Modified Radical Mastectomy	Modified Radical Mastectomy	Primary Tumor	M0	N1	T2	Infiltrating duct carcinoma, NOS	Ductal and Lobular Neoplasms	Infiltrating Ductal Carcinoma	stage iib	Stage II	Positive	Positive	Negative	Luminal A	YES	YES
460	TCGA-EW-A2FR	TCGA-EW-A2FR-01A	Tumor	NA	NA	13.89029488	Low	0	Alive	1673	Chemotherapy	Chemotherapy	59	£¼60	Lumpectomy	Lumpectomy	Primary Tumor	NA	N3	T1	Infiltrating duct carcinoma, NOS	Ductal and Lobular Neoplasms	Infiltrating Ductal Carcinoma	stage iiic	Stage III	Negative	Negative	NA	NA	YES	NO
461	TCGA-C8-A12W	TCGA-C8-A12W-01A	Tumor	13.9500499	Low	18.51957232	Low	0	Alive	385	NA	NA	49	£¼60	Other	Other	Primary Tumor	M0	N1	T4	Infiltrating duct carcinoma, NOS	Ductal and Lobular Neoplasms	Infiltrating Ductal Carcinoma	stage iiib	Stage III	Positive	Positive	Negative	Luminal A	NA	NA
462	TCGA-E2-A154	TCGA-E2-A154-01A	Tumor	11.8137493	Low	20.93625134	High	0	Alive	591	Hormone Therapy	Hormone Therapy	68	¡Ý60	Lumpectomy	Lumpectomy	Primary Tumor	M0	N0	T1	Infiltrating duct carcinoma, NOS	Ductal and Lobular Neoplasms	Infiltrating Ductal Carcinoma	stage i	Stage I	Positive	Positive	Negative	Luminal A	NO	YES
463	TCGA-D8-A1X5	TCGA-D8-A1X5-01A	Tumor	14.27577096	High	21.24770262	High	0	Alive	565	Hormone Therapy	Hormone Therapy	81	¡Ý60	Modified Radical Mastectomy	Modified Radical Mastectomy	Primary Tumor	NA	N3	T2	Infiltrating duct carcinoma, NOS	Ductal and Lobular Neoplasms	Infiltrating Ductal Carcinoma	stage iiic	Stage III	Positive	Positive	Positive	Luminal B	NO	YES
464	TCGA-E2-A1IH	TCGA-E2-A1IH-01A	Tumor	13.40143359	Low	19.32364487	Low	0	Alive	1026	Hormone Therapy	Hormone Therapy	80	¡Ý60	Lumpectomy	Lumpectomy	Primary Tumor	M0	N0	T1	Lobular carcinoma, NOS	Ductal and Lobular Neoplasms	Infiltrating Lobular Carcinoma	stage i	Stage I	Positive	Positive	NA	NA	NO	YES
465	TCGA-A8-A07F	TCGA-A8-A07F-01A	Tumor	14.2773637	High	19.52473377	High	0	Alive	577	ChemotherapyHormone Therapy	Chemotherapy & Hormone Therapy	65	¡Ý60	Other	Other	Primary Tumor	M0	N1	T2	Infiltrating duct carcinoma, NOS	Ductal and Lobular Neoplasms	Infiltrating Ductal Carcinoma	stage iib	Stage II	Positive	Positive	Negative	Luminal A	YES	YES
466	TCGA-C8-A3M8	TCGA-C8-A3M8-01A	Tumor	13.49288945	Low	20.9101613	High	0	Alive	394	Hormone Therapy	Hormone Therapy	68	¡Ý60	Modified Radical Mastectomy	Modified Radical Mastectomy	Primary Tumor	M0	N0	T1	Lobular carcinoma, NOS	Ductal and Lobular Neoplasms	Infiltrating Lobular Carcinoma	stage ia	Stage I	Positive	Positive	Positive	Luminal B	NO	YES
467	TCGA-A2-A3KD	TCGA-A2-A3KD-01A	Tumor	13.44012572	Low	20.21835285	High	0	Alive	1206	ChemotherapyHormone Therapy	Chemotherapy & Hormone Therapy	47	£¼60	Lumpectomy	Lumpectomy	Primary Tumor	M0	N1	T3	Mucinous adenocarcinoma	Cystic, Mucinous and Serous Neoplasms	Other	stage iiia	Stage III	Positive	Positive	Negative	Luminal A	YES	YES
468	TCGA-A7-A13H	TCGA-A7-A13H-01A	Tumor	13.90664151	Low	19.74690702	High	0	Alive	899	Hormone Therapy	Hormone Therapy	61	¡Ý60	Simple Mastectomy	Simple Mastectomy	Primary Tumor	NA	N1	T2	Lobular carcinoma, NOS	Ductal and Lobular Neoplasms	Infiltrating Lobular Carcinoma	stage iib	Stage II	Positive	Positive	NA	NA	NO	YES
469	TCGA-BH-A0BT	TCGA-BH-A0BT-01A	Tumor	11.28689094	Low	19.21619833	Low	0	Alive	2365	Chemotherapy	Chemotherapy	56	£¼60	Other	Other	Primary Tumor	M0	N1	T1	Infiltrating duct carcinoma, NOS	Ductal and Lobular Neoplasms	Infiltrating Ductal Carcinoma	stage iia	Stage II	Positive	Positive	Negative	Luminal A	YES	NO
470	TCGA-D8-A1XJ	TCGA-D8-A1XJ-01A	Tumor	13.26630361	Low	19.67302018	High	0	Alive	664	Hormone Therapy	Hormone Therapy	76	¡Ý60	Modified Radical Mastectomy	Modified Radical Mastectomy	Primary Tumor	NA	N1	T3	Infiltrating duct mixed with other types of carcinoma	Ductal and Lobular Neoplasms	Other	stage iiia	Stage III	Positive	Positive	Positive	Luminal B	NO	YES
471	TCGA-EW-A1IW	TCGA-EW-A1IW-01A	Tumor	12.49300125	Low	20.14841954	High	0	Alive	371	Hormone Therapy	Hormone Therapy	80	¡Ý60	Other	Other	Primary Tumor	NA	N1	T2	Lobular carcinoma, NOS	Ductal and Lobular Neoplasms	Infiltrating Lobular Carcinoma	stage iib	Stage II	Positive	Positive	Positive	Luminal B	NO	YES
472	TCGA-AR-A5QP	TCGA-AR-A5QP-01A	Tumor	10.95365598	Low	19.81580879	High	0	Alive	1185	Hormone Therapy	Hormone Therapy	54	£¼60	Lumpectomy	Lumpectomy	Primary Tumor	M0	N1	T2	Lobular carcinoma, NOS	Ductal and Lobular Neoplasms	Infiltrating Lobular Carcinoma	stage iib	Stage II	Positive	Positive	NA	NA	NO	YES
473	TCGA-LL-A5YL	TCGA-LL-A5YL-01A	Tumor	12.93422135	Low	17.87109504	Low	0	Alive	519	ChemotherapyHormone Therapy	Chemotherapy & Hormone Therapy	64	¡Ý60	Simple Mastectomy	Simple Mastectomy	Primary Tumor	NA	N1	T2	Lobular carcinoma, NOS	Ductal and Lobular Neoplasms	Infiltrating Lobular Carcinoma	stage iib	Stage II	Positive	Negative	Positive	Luminal B	YES	YES
474	TCGA-BH-A0E9	TCGA-BH-A0E9-01B	Tumor	12.90633538	Low	20.56216368	High	0	Alive	2489	Chemotherapy	Chemotherapy	53	£¼60	Modified Radical Mastectomy	Modified Radical Mastectomy	Primary Tumor	M0	N1	T2	Lobular carcinoma, NOS	Ductal and Lobular Neoplasms	Infiltrating Lobular Carcinoma	stage iib	Stage II	Positive	Positive	Negative	Luminal A	YES	NO
475	TCGA-D8-A1XZ	TCGA-D8-A1XZ-01A	Tumor	13.56068233	Low	18.36933226	Low	0	Alive	466	Hormone Therapy	Hormone Therapy	81	¡Ý60	Modified Radical Mastectomy	Modified Radical Mastectomy	Primary Tumor	NA	N2	T1	Infiltrating duct carcinoma, NOS	Ductal and Lobular Neoplasms	Infiltrating Ductal Carcinoma	stage iiia	Stage III	Positive	Negative	Negative	Luminal A	NO	YES
476	TCGA-B6-A0X7	TCGA-B6-A0X7-01A	Tumor	15.21181018	High	19.88162629	High	1	Dead	1781	NA	NA	62	¡Ý60	NA	[Not Available]	Primary Tumor	NA	NA	T1	Infiltrating duct carcinoma, NOS	Ductal and Lobular Neoplasms	Other	stage x	NA	Positive	Positive	NA	NA	NA	NA
477	TCGA-OL-A5D8	TCGA-OL-A5D8-01A	Tumor	12.43899562	Low	20.08777644	High	0	Alive	973	NA	NA	40	£¼60	Simple Mastectomy	Simple Mastectomy	Primary Tumor	NA	N0	T3	Infiltrating duct carcinoma, NOS	Ductal and Lobular Neoplasms	Infiltrating Ductal Carcinoma	stage iib	Stage II	Positive	Positive	NA	NA	NA	NA
478	TCGA-AR-A1AK	TCGA-AR-A1AK-01A	Tumor	14.64417868	High	18.95455143	Low	0	Alive	3159	Hormone Therapy	Hormone Therapy	70	¡Ý60	Simple Mastectomy	Simple Mastectomy	Primary Tumor	M0	N0	T1	Lobular carcinoma, NOS	Ductal and Lobular Neoplasms	Infiltrating Lobular Carcinoma	stage i	Stage I	Positive	Positive	Negative	Luminal A	NO	YES
479	TCGA-B6-A0X5	TCGA-B6-A0X5-01A	Tumor	18.59075491	High	21.05904068	High	1	Dead	2097	NA	NA	61	¡Ý60	Modified Radical Mastectomy	Modified Radical Mastectomy	Primary Tumor	M0	N1	T2	Infiltrating duct carcinoma, NOS	Ductal and Lobular Neoplasms	Infiltrating Ductal Carcinoma	stage iib	Stage II	Positive	Positive	NA	NA	NA	NA
480	TCGA-BH-A204	TCGA-BH-A204-01A	Tumor	NA	NA	21.65068663	High	1	Dead	2534	NA	NA	80	¡Ý60	Modified Radical Mastectomy	Modified Radical Mastectomy	Primary Tumor	M0	N1	T2	Infiltrating duct carcinoma, NOS	Ductal and Lobular Neoplasms	Infiltrating Ductal Carcinoma	stage iib	Stage II	NA	NA	NA	NA	NA	NA
481	TCGA-BH-A0EE	TCGA-BH-A0EE-01A	Tumor	15.13903837	High	14.69544181	Low	0	Alive	943	Chemotherapy	Chemotherapy	68	¡Ý60	Simple Mastectomy	Simple Mastectomy	Primary Tumor	M0	N0	T3	Infiltrating duct carcinoma, NOS	Ductal and Lobular Neoplasms	Infiltrating Ductal Carcinoma	stage iib	Stage II	Negative	Negative	Positive	HER2 (+)	YES	NO
482	TCGA-A8-A075	TCGA-A8-A075-01A	Tumor	11.89301761	Low	17.50582443	Low	0	Alive	518	ChemotherapyHormone TherapyAncillary	Other	42	£¼60	Other	Other	Primary Tumor	M0	N1	T2	Infiltrating duct carcinoma, NOS	Ductal and Lobular Neoplasms	Infiltrating Ductal Carcinoma	stage iib	Stage II	Positive	Positive	Positive	Luminal B	NO	NO
483	TCGA-C8-A130	TCGA-C8-A130-01A	Tumor	14.66803579	High	18.94961721	Low	0	Alive	370	NA	NA	52	£¼60	Other	Other	Primary Tumor	M0	N2	T3	Infiltrating duct carcinoma, NOS	Ductal and Lobular Neoplasms	Infiltrating Ductal Carcinoma	stage iiia	Stage III	Positive	Positive	NA	NA	NA	NA
484	TCGA-E9-A226	TCGA-E9-A226-01A	Tumor	NA	NA	19.79507929	High	1	Dead	1048	Hormone TherapyChemotherapyAncillary	Other	45	£¼60	Modified Radical Mastectomy	Modified Radical Mastectomy	Primary Tumor	M0	N2	T2	Infiltrating duct carcinoma, NOS	Ductal and Lobular Neoplasms	Infiltrating Ductal Carcinoma	stage iiia	Stage III	NA	NA	NA	NA	NO	NO
485	TCGA-E2-A1IE	TCGA-E2-A1IE-01A	Tumor	13.02347828	Low	20.48750515	High	0	Alive	2362	Hormone TherapyChemotherapy	Chemotherapy & Hormone Therapy	61	¡Ý60	Lumpectomy	Lumpectomy	Primary Tumor	M0	N1	T2	Infiltrating duct carcinoma, NOS	Ductal and Lobular Neoplasms	Infiltrating Ductal Carcinoma	stage iib	Stage II	Positive	Positive	NA	NA	YES	YES
486	TCGA-PL-A8LZ	TCGA-PL-A8LZ-01A	Tumor	NA	NA	12.10369	Low	0	Alive	302	Chemotherapy	Chemotherapy	29	£¼60	NA	[Not Available]	Primary Tumor	M0	N2	T4	Infiltrating duct carcinoma, NOS	Ductal and Lobular Neoplasms	Infiltrating Ductal Carcinoma	stage iiib	Stage III	NA	NA	NA	NA	YES	NO
487	TCGA-A7-A26I	TCGA-A7-A26I-01B	Tumor	NA	NA	15.2011102	Low	0	Alive	661	Chemotherapy	Chemotherapy	65	¡Ý60	Lumpectomy	Lumpectomy	Primary Tumor	M0	N0	T2	Infiltrating duct carcinoma, NOS	Ductal and Lobular Neoplasms	Infiltrating Ductal Carcinoma	stage iia	Stage II	Negative	Negative	NA	NA	YES	NO
488	TCGA-AR-A24P	TCGA-AR-A24P-01A	Tumor	14.27493476	High	19.95654186	High	0	Alive	84	NA	NA	47	£¼60	Other	Other	Primary Tumor	M0	N0	T1	Infiltrating duct carcinoma, NOS	Ductal and Lobular Neoplasms	Infiltrating Ductal Carcinoma	stage i	Stage I	Positive	Positive	NA	NA	NA	NA
489	TCGA-BH-A0W7	TCGA-BH-A0W7-01A	Tumor	12.56760795	Low	17.29131311	Low	0	Alive	1363	ChemotherapyHormone Therapy	Chemotherapy & Hormone Therapy	49	£¼60	Other	Other	Primary Tumor	M0	N0	T1	Infiltrating duct carcinoma, NOS	Ductal and Lobular Neoplasms	Infiltrating Ductal Carcinoma	stage i	Stage I	Positive	Positive	Negative	Luminal A	YES	YES
490	TCGA-5L-AAT1	TCGA-5L-AAT1-01A	Tumor	12.60386817	Low	18.45432275	Low	0	Alive	1471	Hormone Therapy	Hormone Therapy	63	¡Ý60	Simple Mastectomy	Simple Mastectomy	Primary Tumor	M1	N0	T2	Lobular carcinoma, NOS	Ductal and Lobular Neoplasms	Infiltrating Lobular Carcinoma	stage iv	Stage IV	Positive	Positive	NA	NA	NO	YES
491	TCGA-A2-A1FZ	TCGA-A2-A1FZ-01A	Tumor	13.25669871	Low	20.64281184	High	0	Alive	683	Hormone Therapy	Hormone Therapy	63	¡Ý60	Simple Mastectomy	Simple Mastectomy	Primary Tumor	M0	N0	T2	Infiltrating duct carcinoma, NOS	Ductal and Lobular Neoplasms	Infiltrating Ductal Carcinoma	stage iia	Stage II	Positive	Positive	Negative	Luminal A	NO	YES
492	TCGA-BH-A203	TCGA-BH-A203-01A	Tumor	NA	NA	14.83305285	Low	1	Dead	1174	NA	NA	78	¡Ý60	Lumpectomy	Lumpectomy	Primary Tumor	M0	N1	T2	Infiltrating duct carcinoma, NOS	Ductal and Lobular Neoplasms	Infiltrating Ductal Carcinoma	stage iib	Stage II	NA	NA	NA	NA	NA	NA
493	TCGA-B6-A2IU	TCGA-B6-A2IU-01A	Tumor	10.89105776	Low	19.73660094	High	0	Alive	5176	NA	NA	62	¡Ý60	Modified Radical Mastectomy	Modified Radical Mastectomy	Primary Tumor	M0	N0	T2	Lobular carcinoma, NOS	Ductal and Lobular Neoplasms	Infiltrating Lobular Carcinoma	stage iia	Stage II	Positive	Positive	NA	NA	NA	NA
494	TCGA-AO-A0JM	TCGA-AO-A0JM-01A	Tumor	12.49385591	Low	18.25073605	Low	0	Alive	2184	Hormone TherapyTargeted Molecular therapyChemotherapy	Other	40	£¼60	Modified Radical Mastectomy	Modified Radical Mastectomy	Primary Tumor	M0	N1	T2	Infiltrating duct carcinoma, NOS	Ductal and Lobular Neoplasms	Infiltrating Ductal Carcinoma	stage iib	Stage II	Positive	Positive	Positive	Luminal B	NO	NO
495	TCGA-A2-A3Y0	TCGA-A2-A3Y0-01A	Tumor	15.07485169	High	15.64106211	Low	0	Alive	1546	ChemotherapyHormone Therapy	Chemotherapy & Hormone Therapy	57	£¼60	Modified Radical Mastectomy	Modified Radical Mastectomy	Primary Tumor	M0	N1	T2	Infiltrating duct carcinoma, NOS	Ductal and Lobular Neoplasms	Infiltrating Ductal Carcinoma	stage iib	Stage II	Positive	Negative	Negative	Luminal A	YES	YES
496	TCGA-C8-A12Y	TCGA-C8-A12Y-01A	Tumor	NA	NA	19.00443885	Low	0	Alive	1476	NA	NA	44	£¼60	Other	Other	Primary Tumor	M0	N1	T2	Infiltrating duct carcinoma, NOS	Ductal and Lobular Neoplasms	Infiltrating Ductal Carcinoma	stage iib	Stage II	NA	NA	NA	NA	NA	NA
497	TCGA-A2-A0T4	TCGA-A2-A0T4-01A	Tumor	15.82204421	High	20.57849415	High	0	Alive	624	Hormone Therapy	Hormone Therapy	62	¡Ý60	Simple Mastectomy	Simple Mastectomy	Primary Tumor	M0	N0	T2	Lobular carcinoma, NOS	Ductal and Lobular Neoplasms	Infiltrating Lobular Carcinoma	stage iia	Stage II	Positive	Positive	NA	NA	NO	YES
498	TCGA-B6-A0WX	TCGA-B6-A0WX-01A	Tumor	NA	NA	11.95896469	Low	1	Dead	639	NA	NA	40	£¼60	Modified Radical Mastectomy	Modified Radical Mastectomy	Primary Tumor	M0	N1	T3	Lobular carcinoma, NOS	Ductal and Lobular Neoplasms	Other	stage iiia	Stage III	Negative	Negative	NA	NA	NA	NA
499	TCGA-EW-A1J1	TCGA-EW-A1J1-01A	Tumor	12.54383708	Low	20.27321684	High	0	Alive	575	ChemotherapyHormone Therapy	Chemotherapy & Hormone Therapy	38	£¼60	Lumpectomy	Lumpectomy	Primary Tumor	M0	N1	T2	Infiltrating duct carcinoma, NOS	Ductal and Lobular Neoplasms	Infiltrating Ductal Carcinoma	stage iib	Stage II	Positive	Positive	Negative	Luminal A	YES	YES
500	TCGA-BH-A1EX	TCGA-BH-A1EX-01A	Tumor	12.68806235	Low	16.82316335	Low	1	Dead	1508	NA	NA	67	¡Ý60	Other	Other	Primary Tumor	M0	N1	T2	Infiltrating duct carcinoma, NOS	Ductal and Lobular Neoplasms	Infiltrating Ductal Carcinoma	stage iib	Stage II	Positive	Positive	Positive	Luminal B	NA	NA
501	TCGA-BH-A0H3	TCGA-BH-A0H3-01A	Tumor	14.03338789	Low	19.38406006	Low	0	Alive	1928	NA	NA	46	£¼60	Other	Other	Primary Tumor	M0	N0	T1	Infiltrating duct carcinoma, NOS	Ductal and Lobular Neoplasms	Infiltrating Ductal Carcinoma	stage i	Stage I	Positive	Positive	NA	NA	NA	NA
502	TCGA-E2-A1L9	TCGA-E2-A1L9-01A	Tumor	13.86125706	Low	19.67219054	High	0	Alive	598	Hormone TherapyChemotherapy	Chemotherapy & Hormone Therapy	40	£¼60	Lumpectomy	Lumpectomy	Primary Tumor	M0	N1	T1	Infiltrating duct carcinoma, NOS	Ductal and Lobular Neoplasms	Infiltrating Ductal Carcinoma	stage iia	Stage II	Positive	Positive	Negative	Luminal A	YES	YES
503	TCGA-EW-A1J3	TCGA-EW-A1J3-01A	Tumor	14.67802585	High	19.92365292	High	0	Alive	504	ChemotherapyHormone Therapy	Chemotherapy & Hormone Therapy	61	¡Ý60	Other	Other	Primary Tumor	M0	N0	T1	Lobular carcinoma, NOS	Ductal and Lobular Neoplasms	Infiltrating Lobular Carcinoma	stage ia	Stage I	Positive	Positive	Positive	Luminal B	YES	YES
504	TCGA-AR-A1AU	TCGA-AR-A1AU-01A	Tumor	12.8965523	Low	18.93799036	Low	0	Alive	2868	ChemotherapyHormone Therapy	Chemotherapy & Hormone Therapy	39	£¼60	Other	Other	Primary Tumor	M0	N2	T2	Infiltrating duct carcinoma, NOS	Ductal and Lobular Neoplasms	Infiltrating Ductal Carcinoma	stage iiia	Stage III	Positive	Positive	NA	NA	YES	YES
505	TCGA-E2-A105	TCGA-E2-A105-01A	Tumor	10.42898075	Low	21.44389401	High	0	Alive	1308	Hormone Therapy	Hormone Therapy	79	¡Ý60	Lumpectomy	Lumpectomy	Primary Tumor	M0	N0	T2	Infiltrating duct carcinoma, NOS	Ductal and Lobular Neoplasms	Infiltrating Ductal Carcinoma	stage iia	Stage II	Positive	Positive	NA	NA	NO	YES
506	TCGA-BH-A42T	TCGA-BH-A42T-01A	Tumor	12.61618248	Low	19.74114989	High	1	Dead	320	NA	NA	75	¡Ý60	Simple Mastectomy	Simple Mastectomy	Primary Tumor	M0	N0	T2	Lobular carcinoma, NOS	Ductal and Lobular Neoplasms	Infiltrating Lobular Carcinoma	stage iia	Stage II	Positive	Positive	Positive	Luminal B	NA	NA
507	TCGA-AC-A8OP	TCGA-AC-A8OP-01A	Tumor	12.3575208	Low	20.64360016	High	0	Alive	614	NA	NA	72	¡Ý60	Simple Mastectomy	Simple Mastectomy	Primary Tumor	NA	N0	T1	Infiltrating duct carcinoma, NOS	Ductal and Lobular Neoplasms	Infiltrating Ductal Carcinoma	stage ia	Stage I	Positive	Positive	NA	NA	NA	NA
508	TCGA-C8-A26X	TCGA-C8-A26X-01A	Tumor	13.52891606	Low	13.37048866	Low	0	Alive	376	Chemotherapy	Chemotherapy	58	£¼60	Modified Radical Mastectomy	Modified Radical Mastectomy	Primary Tumor	M0	N1	T1	Infiltrating duct carcinoma, NOS	Ductal and Lobular Neoplasms	Infiltrating Ductal Carcinoma	stage iia	Stage II	Negative	Negative	Negative	TNBC	YES	NO
509	TCGA-AN-A0FW	TCGA-AN-A0FW-01A	Tumor	11.61924781	Low	20.97738185	High	0	Alive	11	NA	NA	67	¡Ý60	Modified Radical Mastectomy	Modified Radical Mastectomy	Primary Tumor	M0	N2	T2	Infiltrating duct carcinoma, NOS	Ductal and Lobular Neoplasms	Infiltrating Ductal Carcinoma	stage iiia	Stage III	Positive	NA	Negative	Luminal A	NA	NA
510	TCGA-B6-A0RT	TCGA-B6-A0RT-01A	Tumor	NA	NA	13.62978812	Low	0	Alive	2721	NA	NA	39	£¼60	Modified Radical Mastectomy	Modified Radical Mastectomy	Primary Tumor	M0	N1	T3	Infiltrating duct carcinoma, NOS	Ductal and Lobular Neoplasms	Infiltrating Ductal Carcinoma	stage iiia	Stage III	Negative	Negative	NA	NA	NA	NA
511	TCGA-E9-A22D	TCGA-E9-A22D-01A	Tumor	11.84945025	Low	18.86246022	Low	0	Alive	1248	Hormone TherapyChemotherapy	Chemotherapy & Hormone Therapy	38	£¼60	Modified Radical Mastectomy	Modified Radical Mastectomy	Primary Tumor	M0	N0	T2	Infiltrating duct carcinoma, NOS	Ductal and Lobular Neoplasms	Infiltrating Ductal Carcinoma	stage iia	Stage II	Positive	Positive	Positive	Luminal B	YES	YES
512	TCGA-A1-A0SO	TCGA-A1-A0SO-01A	Tumor	NA	NA	10.38162557	Low	0	Alive	852	Chemotherapy	Chemotherapy	67	¡Ý60	Modified Radical Mastectomy	Modified Radical Mastectomy	Primary Tumor	M0	N1	T2	Infiltrating duct carcinoma, NOS	Ductal and Lobular Neoplasms	Infiltrating Ductal Carcinoma	stage iib	Stage II	Negative	Negative	NA	NA	YES	NO
513	TCGA-B6-A0IA	TCGA-B6-A0IA-01A	Tumor	11.52430085	Low	19.61121975	High	0	Alive	8391	NA	NA	51	£¼60	Other	Other	Primary Tumor	M0	N0	T2	Infiltrating duct mixed with other types of carcinoma	Ductal and Lobular Neoplasms	Other	stage iia	Stage II	Positive	Positive	NA	NA	NA	NA
514	TCGA-A8-A086	TCGA-A8-A086-01A	Tumor	14.31509021	High	20.41785969	High	0	Alive	396	Chemotherapy	Chemotherapy	59	£¼60	Other	Other	Primary Tumor	M0	N1	T1	Infiltrating duct carcinoma, NOS	Ductal and Lobular Neoplasms	Infiltrating Ductal Carcinoma	stage iia	Stage II	Positive	Positive	Negative	Luminal A	YES	NO
515	TCGA-A7-A4SE	TCGA-A7-A4SE-01A	Tumor	15.06143001	High	13.11764725	Low	0	Alive	644	Chemotherapy	Chemotherapy	54	£¼60	Lumpectomy	Lumpectomy	Primary Tumor	M0	N0	T2	Infiltrating duct carcinoma, NOS	Ductal and Lobular Neoplasms	Infiltrating Ductal Carcinoma	stage iia	Stage II	Negative	Negative	Negative	TNBC	YES	NO
516	TCGA-C8-A26Y	TCGA-C8-A26Y-01A	Tumor	12.33937279	Low	11.29469896	Low	NA	Alive	NA	NA	NA	90	¡Ý60	Modified Radical Mastectomy	Modified Radical Mastectomy	Primary Tumor	M0	N0	T2	Infiltrating duct carcinoma, NOS	Ductal and Lobular Neoplasms	Infiltrating Ductal Carcinoma	stage iia	Stage II	Negative	Negative	Negative	TNBC	NA	NA
517	TCGA-BH-A1FC	TCGA-BH-A1FC-01A	Tumor	13.2284368	Low	12.56463882	Low	1	Dead	3472	NA	NA	78	¡Ý60	Other	Other	Primary Tumor	M0	N1	T1	Medullary carcinoma, NOS	Ductal and Lobular Neoplasms	Other	stage iia	Stage II	Negative	Negative	Negative	TNBC	NA	NA
518	TCGA-AC-A5XS	TCGA-AC-A5XS-01A	Tumor	10.46401328	Low	18.99098754	Low	0	Alive	588	Hormone Therapy	Hormone Therapy	74	¡Ý60	Simple Mastectomy	Simple Mastectomy	Primary Tumor	NA	N0	T2	Lobular carcinoma, NOS	Ductal and Lobular Neoplasms	Infiltrating Lobular Carcinoma	stage iia	Stage II	Positive	Positive	Negative	Luminal A	NO	YES
519	TCGA-A8-A094	TCGA-A8-A094-01A	Tumor	14.69221548	High	16.84798267	Low	NA	Alive	NA	NA	NA	75	¡Ý60	Other	Other	Primary Tumor	M0	N0	T2	Infiltrating duct carcinoma, NOS	Ductal and Lobular Neoplasms	Infiltrating Ductal Carcinoma	stage iia	Stage II	Positive	Negative	Negative	Luminal A	NA	NA
520	TCGA-BH-A209	TCGA-BH-A209-01A	Tumor	13.33805612	Low	19.17215426	Low	1	Dead	3959	NA	NA	77	¡Ý60	Lumpectomy	Lumpectomy	Primary Tumor	M0	N0	T1	Medullary carcinoma, NOS	Ductal and Lobular Neoplasms	Other	stage i	Stage I	Positive	Positive	NA	NA	NA	NA
521	TCGA-AR-A252	TCGA-AR-A252-01A	Tumor	13.22899967	Low	19.21826575	Low	0	Alive	2838	ChemotherapyHormone Therapy	Chemotherapy & Hormone Therapy	50	£¼60	Other	Other	Primary Tumor	M0	N0	T1	Infiltrating duct carcinoma, NOS	Ductal and Lobular Neoplasms	Infiltrating Ductal Carcinoma	stage i	Stage I	Positive	Positive	Negative	Luminal A	YES	YES
522	TCGA-AN-A0XV	TCGA-AN-A0XV-01A	Tumor	13.3111257	Low	21.17505109	High	0	Alive	162	NA	NA	67	¡Ý60	NA	[Not Available]	Primary Tumor	M0	N2	T2	Infiltrating duct carcinoma, NOS	Ductal and Lobular Neoplasms	Infiltrating Ductal Carcinoma	stage iiia	Stage III	Positive	Positive	Positive	Luminal B	NA	NA
523	TCGA-D8-A73X	TCGA-D8-A73X-01A	Tumor	13.5411789	Low	20.43675549	High	0	Alive	767	Hormone Therapy	Hormone Therapy	53	£¼60	Simple Mastectomy	Simple Mastectomy	Primary Tumor	M0	N0	T2	Tubular adenocarcinoma	Adenomas and Adenocarcinomas	Other	stage iia	Stage II	Positive	Positive	Negative	Luminal A	NO	YES
524	TCGA-BH-A0C0	TCGA-BH-A0C0-01A	Tumor	14.19958403	High	19.94870682	High	0	Alive	1270	Hormone TherapyChemotherapy	Chemotherapy & Hormone Therapy	62	¡Ý60	Other	Other	Primary Tumor	M0	N1	T1	Infiltrating duct carcinoma, NOS	Ductal and Lobular Neoplasms	Infiltrating Ductal Carcinoma	stage iia	Stage II	Positive	Positive	NA	NA	YES	YES
525	TCGA-E9-A5UP	TCGA-E9-A5UP-01A	Tumor	NA	NA	20.4056315	High	0	Alive	803	Hormone Therapy	Hormone Therapy	63	¡Ý60	NA	[Not Available]	Primary Tumor	M0	N0	T2	Intraductal papillary adenocarcinoma with invasion	Ductal and Lobular Neoplasms	Other	stage iia	Stage II	NA	NA	NA	NA	NO	YES
526	TCGA-AR-A1AY	TCGA-AR-A1AY-01A	Tumor	14.21638885	High	14.04008776	Low	0	Alive	1026	Chemotherapy	Chemotherapy	65	¡Ý60	Other	Other	Primary Tumor	M0	N0	T1	Infiltrating duct carcinoma, NOS	Ductal and Lobular Neoplasms	Infiltrating Ductal Carcinoma	stage i	Stage I	Negative	Negative	Negative	TNBC	YES	NO
527	TCGA-HN-A2NL	TCGA-HN-A2NL-01A	Tumor	13.23064877	Low	12.56752298	Low	0	Alive	79	Chemotherapy	Chemotherapy	56	£¼60	Simple Mastectomy	Simple Mastectomy	Primary Tumor	M0	N0	T2	Lobular carcinoma, NOS	Ductal and Lobular Neoplasms	Infiltrating Lobular Carcinoma	stage iia	Stage II	Negative	Negative	Negative	TNBC	YES	NO
528	TCGA-AO-A0J8	TCGA-AO-A0J8-01A	Tumor	13.08534832	Low	20.33780704	High	0	Alive	680	ChemotherapyHormone Therapy	Chemotherapy & Hormone Therapy	61	¡Ý60	Lumpectomy	Lumpectomy	Primary Tumor	M0	N0	T2	Lobular carcinoma, NOS	Ductal and Lobular Neoplasms	Infiltrating Lobular Carcinoma	stage iia	Stage II	Positive	Positive	Negative	Luminal A	YES	YES
529	TCGA-E9-A54Y	TCGA-E9-A54Y-01A	Tumor	9.821032827	Low	20.64994049	High	0	Alive	725	NA	NA	63	¡Ý60	Modified Radical Mastectomy	Modified Radical Mastectomy	Primary Tumor	M0	N2	T2	Lobular carcinoma, NOS	Ductal and Lobular Neoplasms	Infiltrating Lobular Carcinoma	stage iiia	Stage III	Positive	Positive	Negative	Luminal A	NA	NA
530	TCGA-BH-A0BW	TCGA-BH-A0BW-01A	Tumor	NA	NA	15.29378155	Low	0	Alive	2371	Chemotherapy	Chemotherapy	71	¡Ý60	Other	Other	Primary Tumor	M0	N0	T1	Infiltrating duct carcinoma, NOS	Ductal and Lobular Neoplasms	Infiltrating Ductal Carcinoma	stage i	Stage I	Negative	Negative	NA	NA	YES	NO
531	TCGA-A2-A0EM	TCGA-A2-A0EM-01A	Tumor	12.55336714	Low	20.41852152	High	0	Alive	3094	Hormone Therapy	Hormone Therapy	73	¡Ý60	Lumpectomy	Lumpectomy	Primary Tumor	M0	N0	T1	Infiltrating duct carcinoma, NOS	Ductal and Lobular Neoplasms	Infiltrating Ductal Carcinoma	stage ia	Stage I	Positive	Positive	NA	NA	NO	YES
532	TCGA-AO-A12E	TCGA-AO-A12E-01A	Tumor	13.1952191	Low	18.8183606	Low	0	Alive	2142	ChemotherapyHormone Therapy	Chemotherapy & Hormone Therapy	51	£¼60	Modified Radical Mastectomy	Modified Radical Mastectomy	Primary Tumor	M0	N0	T3	Lobular carcinoma, NOS	Ductal and Lobular Neoplasms	Infiltrating Lobular Carcinoma	stage iib	Stage II	Positive	Positive	Negative	Luminal A	YES	YES
533	TCGA-S3-A6ZH	TCGA-S3-A6ZH-01A	Tumor	11.53446364	Low	18.60600386	Low	0	Alive	641	ChemotherapyAncillaryHormone Therapy	Other	29	£¼60	Simple Mastectomy	Simple Mastectomy	Primary Tumor	NA	N3	T3	Infiltrating duct carcinoma, NOS	Ductal and Lobular Neoplasms	Infiltrating Ductal Carcinoma	stage iiic	Stage III	Positive	Positive	NA	NA	NO	NO
534	TCGA-AR-A2LR	TCGA-AR-A2LR-01A	Tumor	16.42348151	High	12.41044904	Low	0	Alive	1742	Chemotherapy	Chemotherapy	49	£¼60	Simple Mastectomy	Simple Mastectomy	Primary Tumor	M0	N0	T1	Metaplastic carcinoma, NOS	Complex Epithelial Neoplasms	Other	stage i	Stage I	Negative	Negative	Negative	TNBC	YES	NO
535	TCGA-A7-A0D9	TCGA-A7-A0D9-01A	Tumor	12.66798414	Low	19.41613044	Low	0	Alive	1139	ChemotherapyHormone Therapy	Chemotherapy & Hormone Therapy	37	£¼60	Simple Mastectomy	Simple Mastectomy	Primary Tumor	M0	N0	T2	Infiltrating duct carcinoma, NOS	Ductal and Lobular Neoplasms	Infiltrating Ductal Carcinoma	stage iia	Stage II	Positive	Negative	Negative	Luminal A	YES	YES
536	TCGA-E9-A295	TCGA-E9-A295-01A	Tumor	13.05143365	Low	18.59007247	Low	0	Alive	375	Hormone Therapy	Hormone Therapy	71	¡Ý60	Modified Radical Mastectomy	Modified Radical Mastectomy	Primary Tumor	M0	N0	T2	Lobular carcinoma, NOS	Ductal and Lobular Neoplasms	Infiltrating Lobular Carcinoma	stage iia	Stage II	Positive	Positive	Positive	Luminal B	NO	YES
537	TCGA-C8-A1HF	TCGA-C8-A1HF-01A	Tumor	14.47701739	High	16.52654453	Low	0	Alive	332	NA	NA	48	£¼60	Other	Other	Primary Tumor	M0	N0	T2	Infiltrating duct carcinoma, NOS	Ductal and Lobular Neoplasms	Infiltrating Ductal Carcinoma	stage iia	Stage II	Negative	Positive	Positive	Luminal B	NA	NA
538	TCGA-GM-A2DO	TCGA-GM-A2DO-01A	Tumor	14.48320811	High	18.0570533	Low	0	Alive	2596	Hormone Therapy	Hormone Therapy	54	£¼60	Lumpectomy	Lumpectomy	Primary Tumor	M0	N0	T1	Lobular carcinoma, NOS	Ductal and Lobular Neoplasms	Infiltrating Lobular Carcinoma	stage i	Stage I	Positive	Positive	Negative	Luminal A	NO	YES
539	TCGA-AC-A5XU	TCGA-AC-A5XU-01A	Tumor	14.33270362	High	20.23053847	High	0	Alive	455	Hormone Therapy	Hormone Therapy	74	¡Ý60	Lumpectomy	Lumpectomy	Primary Tumor	NA	N0	T3	Infiltrating duct carcinoma, NOS	Ductal and Lobular Neoplasms	Infiltrating Ductal Carcinoma	stage iib	Stage II	Positive	Positive	Negative	Luminal A	NO	YES
540	TCGA-A8-A081	TCGA-A8-A081-01A	Tumor	12.18729518	Low	20.79730021	High	NA	Alive	NA	NA	NA	80	¡Ý60	Other	Other	Primary Tumor	M0	N0	T2	Infiltrating duct carcinoma, NOS	Ductal and Lobular Neoplasms	Infiltrating Ductal Carcinoma	stage iia	Stage II	Positive	Positive	Negative	Luminal A	NA	NA
541	TCGA-BH-A0HU	TCGA-BH-A0HU-01A	Tumor	11.76889927	Low	19.48756842	Low	0	Alive	392	Hormone TherapyChemotherapy	Chemotherapy & Hormone Therapy	52	£¼60	Other	Other	Primary Tumor	M0	N0	T1	Infiltrating duct carcinoma, NOS	Ductal and Lobular Neoplasms	Infiltrating Ductal Carcinoma	stage ia	Stage I	Positive	Positive	Negative	Luminal A	YES	YES
542	TCGA-A2-A0EQ	TCGA-A2-A0EQ-01A	Tumor	15.32135852	High	15.57833467	Low	0	Alive	2426	ChemotherapyTargeted Molecular therapyImmunotherapy	Other	64	¡Ý60	Lumpectomy	Lumpectomy	Primary Tumor	M0	N0	T2	Infiltrating duct carcinoma, NOS	Ductal and Lobular Neoplasms	Infiltrating Ductal Carcinoma	stage iia	Stage II	Negative	Negative	Positive	HER2 (+)	NO	NO
543	TCGA-AR-A1AI	TCGA-AR-A1AI-01A	Tumor	NA	NA	15.65206602	Low	0	Alive	3296	Chemotherapy	Chemotherapy	47	£¼60	Simple Mastectomy	Simple Mastectomy	Primary Tumor	M0	N0	T2	Medullary carcinoma, NOS	Ductal and Lobular Neoplasms	Other	stage iia	Stage II	Negative	Negative	NA	NA	YES	NO
544	TCGA-BH-A0HY	TCGA-BH-A0HY-01A	Tumor	12.71752137	Low	19.44299367	Low	0	Alive	1545	Hormone TherapyChemotherapy	Chemotherapy & Hormone Therapy	60	¡Ý60	Other	Other	Primary Tumor	M0	N0	T1	Infiltrating duct carcinoma, NOS	Ductal and Lobular Neoplasms	Infiltrating Ductal Carcinoma	stage i	Stage I	Positive	Negative	Positive	Luminal B	YES	YES
545	TCGA-AC-A2BM	TCGA-AC-A2BM-01A	Tumor	15.17601115	High	18.65523433	Low	0	Alive	3022	NA	NA	41	£¼60	Modified Radical Mastectomy	Modified Radical Mastectomy	Primary Tumor	NA	N1	T2	Infiltrating duct carcinoma, NOS	Ductal and Lobular Neoplasms	Infiltrating Ductal Carcinoma	stage iib	Stage II	Positive	Positive	NA	NA	NA	NA
546	TCGA-A2-A0CM	TCGA-A2-A0CM-01A	Tumor	15.65087545	High	13.71820729	Low	1	Dead	754	ChemotherapyHormone TherapyOther, specify in notes	Other	40	£¼60	Simple Mastectomy	Simple Mastectomy	Primary Tumor	M0	N0	T2	Infiltrating duct carcinoma, NOS	Ductal and Lobular Neoplasms	Infiltrating Ductal Carcinoma	stage iia	Stage II	Negative	Negative	Negative	TNBC	NO	NO
547	TCGA-A1-A0SQ	TCGA-A1-A0SQ-01A	Tumor	12.31991821	Low	20.08420137	High	0	Alive	554	ChemotherapyHormone Therapy	Chemotherapy & Hormone Therapy	45	£¼60	Modified Radical Mastectomy	Modified Radical Mastectomy	Primary Tumor	NA	N1	T2	Infiltrating duct carcinoma, NOS	Ductal and Lobular Neoplasms	Infiltrating Ductal Carcinoma	stage iib	Stage II	Positive	Positive	Negative	Luminal A	YES	YES
548	TCGA-AN-A0AK	TCGA-AN-A0AK-01A	Tumor	16.74547765	High	20.17500526	High	0	Alive	224	NA	NA	76	¡Ý60	Modified Radical Mastectomy	Modified Radical Mastectomy	Primary Tumor	M0	N0	T2	Infiltrating duct carcinoma, NOS	Ductal and Lobular Neoplasms	Infiltrating Ductal Carcinoma	stage iia	Stage II	Positive	Negative	Positive	Luminal B	NA	NA
549	TCGA-AR-A1AJ	TCGA-AR-A1AJ-01A	Tumor	13.7941336	Low	14.86085113	Low	0	Alive	2383	NA	NA	83	¡Ý60	Other	Other	Primary Tumor	M0	N0	T1	Infiltrating duct carcinoma, NOS	Ductal and Lobular Neoplasms	Infiltrating Ductal Carcinoma	stage i	Stage I	Positive	Negative	Negative	Luminal A	NA	NA
550	TCGA-A8-A07L	TCGA-A8-A07L-01A	Tumor	14.54049087	High	22.03390283	High	0	Alive	975	ChemotherapyHormone Therapy	Chemotherapy & Hormone Therapy	58	£¼60	Other	Other	Primary Tumor	M0	N1	T3	Infiltrating duct carcinoma, NOS	Ductal and Lobular Neoplasms	Infiltrating Ductal Carcinoma	stage iiia	Stage III	Positive	Positive	Negative	Luminal A	YES	YES
551	TCGA-A8-A07Z	TCGA-A8-A07Z-01A	Tumor	16.78254225	High	20.37553943	High	0	Alive	1371	Hormone Therapy	Hormone Therapy	85	¡Ý60	Other	Other	Primary Tumor	M0	N0	T2	Infiltrating duct carcinoma, NOS	Ductal and Lobular Neoplasms	Infiltrating Ductal Carcinoma	stage iia	Stage II	Positive	Positive	Negative	Luminal A	NO	YES
552	TCGA-AC-A5EH	TCGA-AC-A5EH-01A	Tumor	14.227511	High	15.43380738	Low	0	Alive	511	NA	NA	76	¡Ý60	Modified Radical Mastectomy	Modified Radical Mastectomy	Primary Tumor	NA	N1	T2	Infiltrating duct carcinoma, NOS	Ductal and Lobular Neoplasms	Infiltrating Ductal Carcinoma	stage iib	Stage II	Positive	Negative	Negative	Luminal A	NA	NA
553	TCGA-A8-A09N	TCGA-A8-A09N-01A	Tumor	13.38158945	Low	20.64248536	High	0	Alive	31	NA	NA	57	£¼60	Other	Other	Primary Tumor	M0	N3	T2	Infiltrating duct carcinoma, NOS	Ductal and Lobular Neoplasms	Infiltrating Ductal Carcinoma	stage iiic	Stage III	Positive	Positive	Positive	Luminal B	NA	NA
554	TCGA-EW-A6SD	TCGA-EW-A6SD-01A	Tumor	NA	NA	11.73802549	Low	0	Alive	1010	Chemotherapy	Chemotherapy	32	£¼60	Lumpectomy	Lumpectomy	Primary Tumor	M0	N1	T2	Infiltrating duct carcinoma, NOS	Ductal and Lobular Neoplasms	Infiltrating Ductal Carcinoma	stage iib	Stage II	Negative	Negative	NA	NA	YES	NO
555	TCGA-B6-A0RQ	TCGA-B6-A0RQ-01A	Tumor	12.33609793	Low	18.90611792	Low	1	Dead	4267	NA	NA	68	¡Ý60	Other	Other	Primary Tumor	M0	N0	T3	Lobular carcinoma, NOS	Ductal and Lobular Neoplasms	Infiltrating Lobular Carcinoma	stage iib	Stage II	Positive	Positive	NA	NA	NA	NA
556	TCGA-AO-A12G	TCGA-AO-A12G-01A	Tumor	13.67508152	Low	20.04045936	High	0	Alive	1639	Hormone Therapy	Hormone Therapy	75	¡Ý60	Simple Mastectomy	Simple Mastectomy	Primary Tumor	M0	N0	T2	Pleomorphic carcinoma	Epithelial Neoplasms, NOS	Other	stage iia	Stage II	Positive	Positive	Positive	Luminal B	NO	YES
557	TCGA-AN-A0FF	TCGA-AN-A0FF-01A	Tumor	10.36609958	Low	19.08356963	Low	0	Alive	172	NA	NA	32	£¼60	Modified Radical Mastectomy	Modified Radical Mastectomy	Primary Tumor	M0	N0	T1	Infiltrating duct carcinoma, NOS	Ductal and Lobular Neoplasms	Infiltrating Ductal Carcinoma	stage ia	Stage I	Positive	Positive	Negative	Luminal A	NA	NA
558	TCGA-HN-A2OB	TCGA-HN-A2OB-01A	Tumor	11.69018785	Low	18.37481233	Low	1	Dead	1900	Chemotherapy	Chemotherapy	45	£¼60	Simple Mastectomy	Simple Mastectomy	Primary Tumor	M0	N1	T2	Lobular carcinoma, NOS	Ductal and Lobular Neoplasms	Infiltrating Lobular Carcinoma	stage iib	Stage II	Positive	Positive	Negative	Luminal A	YES	NO
559	TCGA-AN-A046	TCGA-AN-A046-01A	Tumor	15.20012721	High	20.66140918	High	0	Alive	10	NA	NA	68	¡Ý60	Modified Radical Mastectomy	Modified Radical Mastectomy	Primary Tumor	M0	N0	T2	Infiltrating duct carcinoma, NOS	Ductal and Lobular Neoplasms	Infiltrating Ductal Carcinoma	stage iia	Stage II	Positive	Positive	Negative	Luminal A	NA	NA
560	TCGA-OL-A66N	TCGA-OL-A66N-01A	Tumor	12.55732396	Low	18.17720396	Low	0	Alive	792	NA	NA	59	£¼60	Modified Radical Mastectomy	Modified Radical Mastectomy	Primary Tumor	NA	N3	T3	Lobular carcinoma, NOS	Ductal and Lobular Neoplasms	Infiltrating Lobular Carcinoma	stage iiic	Stage III	Positive	Negative	NA	NA	NA	NA
561	TCGA-BH-A0DS	TCGA-BH-A0DS-01A	Tumor	13.33436303	Low	19.76792634	High	0	Alive	78	Chemotherapy	Chemotherapy	71	¡Ý60	Other	Other	Primary Tumor	M0	N2	T2	Infiltrating duct carcinoma, NOS	Ductal and Lobular Neoplasms	Infiltrating Ductal Carcinoma	stage iiia	Stage III	Positive	Positive	Negative	Luminal A	YES	NO
562	TCGA-D8-A1J8	TCGA-D8-A1J8-01A	Tumor	13.33088427	Low	20.80708424	High	0	Alive	431	Hormone Therapy	Hormone Therapy	77	¡Ý60	Modified Radical Mastectomy	Modified Radical Mastectomy	Primary Tumor	M0	N1	T2	Infiltrating duct carcinoma, NOS	Ductal and Lobular Neoplasms	Infiltrating Ductal Carcinoma	stage iib	Stage II	Positive	Positive	Negative	Luminal A	NO	YES
563	TCGA-D8-A1XR	TCGA-D8-A1XR-01A	Tumor	13.29558554	Low	19.84141481	High	0	Alive	482	Chemotherapy	Chemotherapy	56	£¼60	Modified Radical Mastectomy	Modified Radical Mastectomy	Primary Tumor	M0	N1	T2	Infiltrating duct carcinoma, NOS	Ductal and Lobular Neoplasms	Infiltrating Ductal Carcinoma	stage iib	Stage II	Positive	Positive	Negative	Luminal A	YES	NO
564	TCGA-BH-A0AW	TCGA-BH-A0AW-01A	Tumor	13.81062756	Low	14.76317862	Low	0	Alive	622	ChemotherapyHormone Therapy	Chemotherapy & Hormone Therapy	56	£¼60	Lumpectomy	Lumpectomy	Primary Tumor	M0	N1	T1	Infiltrating duct carcinoma, NOS	Ductal and Lobular Neoplasms	Infiltrating Ductal Carcinoma	stage iia	Stage II	Positive	Negative	Positive	Luminal B	YES	YES
565	TCGA-C8-A12T	TCGA-C8-A12T-01A	Tumor	13.91392685	Low	17.52347126	Low	NA	Alive	NA	NA	NA	43	£¼60	Other	Other	Primary Tumor	M0	N0	T2	Infiltrating duct carcinoma, NOS	Ductal and Lobular Neoplasms	Infiltrating Ductal Carcinoma	stage iia	Stage II	Positive	Positive	Positive	Luminal B	NA	NA
566	TCGA-D8-A27R	TCGA-D8-A27R-01A	Tumor	16.18391563	High	18.89385229	Low	0	Alive	307	Chemotherapy	Chemotherapy	41	£¼60	Modified Radical Mastectomy	Modified Radical Mastectomy	Primary Tumor	M0	N3	T2	Infiltrating duct carcinoma, NOS	Ductal and Lobular Neoplasms	Infiltrating Ductal Carcinoma	stage iiic	Stage III	Positive	Positive	NA	NA	YES	NO
567	TCGA-LL-A8F5	TCGA-LL-A8F5-01A	Tumor	13.2116446	Low	14.75224658	Low	0	Alive	596	ChemotherapyHormone Therapy	Chemotherapy & Hormone Therapy	61	¡Ý60	Lumpectomy	Lumpectomy	Primary Tumor	NA	N0	T2	Infiltrating duct carcinoma, NOS	Ductal and Lobular Neoplasms	Infiltrating Ductal Carcinoma	stage iia	Stage II	Positive	Negative	Negative	Luminal A	YES	YES
568	TCGA-A8-A06Q	TCGA-A8-A06Q-01A	Tumor	10.7498342	Low	19.63716457	High	0	Alive	31	NA	NA	63	¡Ý60	Other	Other	Primary Tumor	M0	N2	T3	Infiltrating duct carcinoma, NOS	Ductal and Lobular Neoplasms	Infiltrating Ductal Carcinoma	stage iiia	Stage III	Positive	Positive	Negative	Luminal A	NA	NA
569	TCGA-LD-A7W6	TCGA-LD-A7W6-01A	Tumor	13.45813995	Low	19.64097857	High	0	Alive	404	Chemotherapy	Chemotherapy	54	£¼60	Modified Radical Mastectomy	Modified Radical Mastectomy	Primary Tumor	M0	N1	T2	Infiltrating lobular mixed with other types of carcinoma	Ductal and Lobular Neoplasms	Other	stage iib	Stage II	Positive	Positive	Negative	Luminal A	YES	NO
570	TCGA-E2-A159	TCGA-E2-A159-01A	Tumor	NA	NA	14.35069722	Low	0	Alive	762	Chemotherapy	Chemotherapy	50	£¼60	Lumpectomy	Lumpectomy	Primary Tumor	M0	N0	T2	Infiltrating duct carcinoma, NOS	Ductal and Lobular Neoplasms	Infiltrating Ductal Carcinoma	stage iia	Stage II	Negative	Negative	NA	NA	YES	NO
571	TCGA-AN-A0AR	TCGA-AN-A0AR-01A	Tumor	15.17382291	High	12.95957599	Low	0	Alive	10	NA	NA	55	£¼60	Modified Radical Mastectomy	Modified Radical Mastectomy	Primary Tumor	M0	N0	T2	Infiltrating duct carcinoma, NOS	Ductal and Lobular Neoplasms	Infiltrating Ductal Carcinoma	stage iia	Stage II	Negative	Negative	Negative	TNBC	NA	NA
572	TCGA-BH-A0BA	TCGA-BH-A0BA-01A	Tumor	11.13684421	Low	19.68274187	High	0	Alive	1132	Chemotherapy	Chemotherapy	51	£¼60	Modified Radical Mastectomy	Modified Radical Mastectomy	Primary Tumor	M0	N3	T3	Infiltrating duct and lobular carcinoma	Ductal and Lobular Neoplasms	Other	stage iiic	Stage III	Positive	Positive	Negative	Luminal A	YES	NO
573	TCGA-D8-A1X6	TCGA-D8-A1X6-01A	Tumor	15.38385662	High	20.91112981	High	0	Alive	541	Hormone Therapy	Hormone Therapy	80	¡Ý60	Modified Radical Mastectomy	Modified Radical Mastectomy	Primary Tumor	NA	N2	T3	Infiltrating duct carcinoma, NOS	Ductal and Lobular Neoplasms	Infiltrating Ductal Carcinoma	stage iiia	Stage III	Positive	Positive	Negative	Luminal A	NO	YES
574	TCGA-A2-A0EX	TCGA-A2-A0EX-01A	Tumor	13.00569658	Low	18.51069446	Low	0	Alive	752	Hormone Therapy	Hormone Therapy	46	£¼60	Lumpectomy	Lumpectomy	Primary Tumor	M0	N0	T3	Lobular carcinoma, NOS	Ductal and Lobular Neoplasms	Infiltrating Lobular Carcinoma	stage iib	Stage II	Positive	Positive	Negative	Luminal A	NO	YES
575	TCGA-BH-A0H6	TCGA-BH-A0H6-01A	Tumor	11.28580194	Low	19.75753918	High	0	Alive	747	NA	NA	82	¡Ý60	Other	Other	Primary Tumor	M0	NA	T1	Infiltrating duct carcinoma, NOS	Ductal and Lobular Neoplasms	Infiltrating Ductal Carcinoma	stage i	Stage I	Positive	Positive	Negative	Luminal A	NA	NA
576	TCGA-A2-A0T5	TCGA-A2-A0T5-01A	Tumor	12.505438	Low	19.09185207	Low	0	Alive	531	ChemotherapyHormone Therapy	Chemotherapy & Hormone Therapy	39	£¼60	Simple Mastectomy	Simple Mastectomy	Primary Tumor	M0	N0	T2	Infiltrating duct carcinoma, NOS	Ductal and Lobular Neoplasms	Infiltrating Ductal Carcinoma	stage iia	Stage II	Positive	Positive	Negative	Luminal A	YES	YES
577	TCGA-AC-A23G	TCGA-AC-A23G-01A	Tumor	11.38930678	Low	18.68298241	Low	0	Alive	2248	ChemotherapyHormone Therapy	Chemotherapy & Hormone Therapy	76	¡Ý60	Other	Other	Primary Tumor	NA	N1	T1	Lobular carcinoma, NOS	Ductal and Lobular Neoplasms	Infiltrating Lobular Carcinoma	stage iia	Stage II	Positive	Positive	Positive	Luminal B	YES	YES
578	TCGA-E2-A14P	TCGA-E2-A14P-01A	Tumor	12.16872176	Low	13.08992809	Low	0	Alive	1246	Chemotherapy	Chemotherapy	79	¡Ý60	Lumpectomy	Lumpectomy	Primary Tumor	M0	N3	T2	Infiltrating duct carcinoma, NOS	Ductal and Lobular Neoplasms	Infiltrating Ductal Carcinoma	stage iiic	Stage III	Negative	Negative	Positive	HER2 (+)	YES	NO
579	TCGA-AR-A2LE	TCGA-AR-A2LE-01A	Tumor	13.36671482	Low	20.72582539	High	0	Alive	5062	Hormone Therapy	Hormone Therapy	69	¡Ý60	Other	Other	Primary Tumor	M0	N0	T1	Lobular carcinoma, NOS	Ductal and Lobular Neoplasms	Infiltrating Lobular Carcinoma	stage i	Stage I	Positive	Negative	NA	NA	NO	YES
580	TCGA-C8-A278	TCGA-C8-A278-01A	Tumor	14.3389593	High	13.74495586	Low	0	Alive	297	Hormone Therapy	Hormone Therapy	61	¡Ý60	Other	Other	Primary Tumor	M0	N2	T2	Infiltrating duct carcinoma, NOS	Ductal and Lobular Neoplasms	Infiltrating Ductal Carcinoma	stage iiia	Stage III	Negative	Negative	Positive	HER2 (+)	NO	YES
581	TCGA-AR-A1AW	TCGA-AR-A1AW-01A	Tumor	14.44448525	High	19.37955117	Low	0	Alive	2632	ChemotherapyHormone Therapy	Chemotherapy & Hormone Therapy	65	¡Ý60	Lumpectomy	Lumpectomy	Primary Tumor	M0	N0	T2	Infiltrating duct carcinoma, NOS	Ductal and Lobular Neoplasms	Infiltrating Ductal Carcinoma	stage iia	Stage II	Positive	Positive	NA	NA	YES	YES
582	TCGA-AC-A3BB	TCGA-AC-A3BB-01A	Tumor	11.45068491	Low	17.67016798	Low	0	Alive	987	Chemotherapy	Chemotherapy	46	£¼60	Modified Radical Mastectomy	Modified Radical Mastectomy	Primary Tumor	NA	N2	T3	Lobular carcinoma, NOS	Ductal and Lobular Neoplasms	Infiltrating Lobular Carcinoma	stage iiia	Stage III	Positive	Positive	Negative	Luminal A	YES	NO
583	TCGA-A8-A09T	TCGA-A8-A09T-01A	Tumor	14.12563045	High	19.95595478	High	0	Alive	579	Hormone Therapy	Hormone Therapy	68	¡Ý60	Other	Other	Primary Tumor	NA	N0	T1	Lobular carcinoma, NOS	Ductal and Lobular Neoplasms	Infiltrating Lobular Carcinoma	not reported	NA	Positive	Positive	Negative	Luminal A	NO	YES
584	TCGA-AR-A0U4	TCGA-AR-A0U4-01A	Tumor	14.94292559	High	13.78221906	Low	0	Alive	3261	Chemotherapy	Chemotherapy	54	£¼60	Simple Mastectomy	Simple Mastectomy	Primary Tumor	M0	N0	T2	Infiltrating duct carcinoma, NOS	Ductal and Lobular Neoplasms	Infiltrating Ductal Carcinoma	stage iia	Stage II	Negative	Negative	Negative	TNBC	YES	NO
585	TCGA-LL-A5YN	TCGA-LL-A5YN-01A	Tumor	12.35140017	Low	18.05633044	Low	0	Alive	447	ChemotherapyHormone Therapy	Chemotherapy & Hormone Therapy	46	£¼60	Lumpectomy	Lumpectomy	Primary Tumor	M0	N0	T2	Infiltrating duct carcinoma, NOS	Ductal and Lobular Neoplasms	Infiltrating Ductal Carcinoma	stage iia	Stage II	Positive	Positive	NA	NA	YES	YES
586	TCGA-BH-A18Q	TCGA-BH-A18Q-01A	Tumor	14.23582356	High	15.83106914	Low	1	Dead	1692	NA	NA	56	£¼60	Modified Radical Mastectomy	Modified Radical Mastectomy	Primary Tumor	M0	N1	T2	Infiltrating duct carcinoma, NOS	Ductal and Lobular Neoplasms	Infiltrating Ductal Carcinoma	stage iib	Stage II	Negative	Negative	Positive	HER2 (+)	NA	NA
587	TCGA-D8-A143	TCGA-D8-A143-01A	Tumor	14.3336256	High	10.53997546	Low	0	Alive	431	Chemotherapy	Chemotherapy	51	£¼60	Modified Radical Mastectomy	Modified Radical Mastectomy	Primary Tumor	M0	N0	T2	Infiltrating duct carcinoma, NOS	Ductal and Lobular Neoplasms	Infiltrating Ductal Carcinoma	stage iia	Stage II	Negative	Negative	Negative	TNBC	YES	NO
588	TCGA-AR-A24V	TCGA-AR-A24V-01A	Tumor	15.22977915	High	19.05352381	Low	0	Alive	3203	ChemotherapyImmunotherapyHormone Therapy	Other	52	£¼60	Other	Other	Primary Tumor	M0	N1	T2	Infiltrating duct carcinoma, NOS	Ductal and Lobular Neoplasms	Infiltrating Ductal Carcinoma	stage iib	Stage II	Positive	Positive	Negative	Luminal A	NO	NO
589	TCGA-D8-A1XU	TCGA-D8-A1XU-01A	Tumor	13.02878438	Low	21.03869038	High	0	Alive	395	NA	NA	56	£¼60	Modified Radical Mastectomy	Modified Radical Mastectomy	Primary Tumor	M0	N0	T1	Infiltrating duct carcinoma, NOS	Ductal and Lobular Neoplasms	Infiltrating Ductal Carcinoma	stage ia	Stage I	Positive	Positive	Negative	Luminal A	NA	NA
590	TCGA-A7-A0CG	TCGA-A7-A0CG-01A	Tumor	12.63298895	Low	20.79701735	High	0	Alive	1043	NA	NA	78	¡Ý60	Lumpectomy	Lumpectomy	Primary Tumor	M0	N0	T2	Infiltrating duct and lobular carcinoma	Ductal and Lobular Neoplasms	Other	stage iia	Stage II	Positive	Negative	Negative	Luminal A	NA	NA
591	TCGA-A8-A09M	TCGA-A8-A09M-01A	Tumor	14.32891635	High	20.58457538	High	0	Alive	1006	ChemotherapyHormone Therapy	Chemotherapy & Hormone Therapy	75	¡Ý60	Other	Other	Primary Tumor	M0	N3	T2	Infiltrating duct carcinoma, NOS	Ductal and Lobular Neoplasms	Infiltrating Ductal Carcinoma	stage iiic	Stage III	Positive	Positive	Negative	Luminal A	YES	YES
592	TCGA-BH-A1ET	TCGA-BH-A1ET-01A	Tumor	12.15526055	Low	20.97408489	High	1	Dead	2520	NA	NA	55	£¼60	Other	Other	Primary Tumor	M0	N0	T1	Infiltrating duct carcinoma, NOS	Ductal and Lobular Neoplasms	Infiltrating Ductal Carcinoma	stage i	Stage I	Positive	Positive	Negative	Luminal A	NA	NA
593	TCGA-A2-A4S3	TCGA-A2-A4S3-01A	Tumor	13.77894257	Low	20.01475244	High	0	Alive	666	NA	NA	59	£¼60	Modified Radical Mastectomy	Modified Radical Mastectomy	Primary Tumor	M0	N1	T2	Infiltrating duct carcinoma, NOS	Ductal and Lobular Neoplasms	Infiltrating Ductal Carcinoma	stage iib	Stage II	Positive	Positive	Negative	Luminal A	NA	NA
594	TCGA-A2-A0YT	TCGA-A2-A0YT-01A	Tumor	14.45915441	High	20.34334869	High	1	Dead	723	Hormone Therapy	Hormone Therapy	56	£¼60	Modified Radical Mastectomy	Modified Radical Mastectomy	Primary Tumor	M0	N2	T4	Infiltrating duct carcinoma, NOS	Ductal and Lobular Neoplasms	Infiltrating Ductal Carcinoma	stage iiib	Stage III	Positive	Negative	NA	NA	NO	YES
595	TCGA-AN-A0XP	TCGA-AN-A0XP-01A	Tumor	12.9757206	Low	21.66760627	High	0	Alive	9	NA	NA	69	¡Ý60	NA	[Not Available]	Primary Tumor	M0	N2	T2	Infiltrating duct carcinoma, NOS	Ductal and Lobular Neoplasms	Infiltrating Ductal Carcinoma	stage iiia	Stage III	Positive	Positive	Positive	Luminal B	NA	NA
596	TCGA-A8-A08Z	TCGA-A8-A08Z-01A	Tumor	13.15973474	Low	18.81786368	Low	0	Alive	1217	NA	NA	76	¡Ý60	Other	Other	Primary Tumor	M0	N3	T4	Infiltrating duct carcinoma, NOS	Ductal and Lobular Neoplasms	Infiltrating Ductal Carcinoma	not reported	NA	Positive	Positive	Negative	Luminal A	NA	NA
597	TCGA-BH-A1FU	TCGA-BH-A1FU-01A	Tumor	NA	NA	14.03125566	Low	1	Dead	1688	NA	NA	44	£¼60	Modified Radical Mastectomy	Modified Radical Mastectomy	Primary Tumor	M0	N0	T1	Infiltrating duct carcinoma, NOS	Ductal and Lobular Neoplasms	Infiltrating Ductal Carcinoma	stage ia	Stage I	Negative	Negative	NA	NA	NA	NA
598	TCGA-BH-A0DQ	TCGA-BH-A0DQ-01A	Tumor	13.70270537	Low	18.91788475	Low	0	Alive	98	Chemotherapy	Chemotherapy	42	£¼60	Other	Other	Primary Tumor	M0	N1	T2	Infiltrating duct carcinoma, NOS	Ductal and Lobular Neoplasms	Infiltrating Ductal Carcinoma	stage iib	Stage II	Positive	Positive	Negative	Luminal A	YES	NO
599	TCGA-BH-A0DV	TCGA-BH-A0DV-01A	Tumor	12.06164445	Low	19.15733447	Low	0	Alive	2064	Chemotherapy	Chemotherapy	54	£¼60	Modified Radical Mastectomy	Modified Radical Mastectomy	Primary Tumor	M0	N2	T2	Infiltrating duct carcinoma, NOS	Ductal and Lobular Neoplasms	Infiltrating Ductal Carcinoma	stage iiia	Stage III	Positive	Positive	Negative	Luminal A	YES	NO
600	TCGA-BH-A18V	TCGA-BH-A18V-01A	Tumor	16.32873818	High	13.80340378	Low	1	Dead	1556	NA	NA	48	£¼60	Other	Other	Primary Tumor	M0	N1	T2	Infiltrating duct carcinoma, NOS	Ductal and Lobular Neoplasms	Infiltrating Ductal Carcinoma	stage iib	Stage II	Negative	Negative	Negative	TNBC	NA	NA
601	TCGA-C8-A12V	TCGA-C8-A12V-01A	Tumor	14.98005803	High	13.8047579	Low	0	Alive	385	NA	NA	55	£¼60	Other	Other	Primary Tumor	M0	N0	T2	Infiltrating duct carcinoma, NOS	Ductal and Lobular Neoplasms	Infiltrating Ductal Carcinoma	stage iia	Stage II	Negative	Negative	Negative	TNBC	NA	NA
602	TCGA-GI-A2C9	TCGA-GI-A2C9-01A	Tumor	16.23101782	High	12.83890848	Low	0	Alive	3342	Chemotherapy	Chemotherapy	58	£¼60	Lumpectomy	Lumpectomy	Primary Tumor	NA	N0	T3	Infiltrating duct carcinoma, NOS	Ductal and Lobular Neoplasms	Infiltrating Ductal Carcinoma	stage iib	Stage II	Negative	Negative	Negative	TNBC	YES	NO
603	TCGA-BH-A0BO	TCGA-BH-A0BO-01A	Tumor	12.53745519	Low	19.74816672	High	0	Alive	2197	NA	NA	54	£¼60	Other	Other	Primary Tumor	M0	N0	T1	Infiltrating duct carcinoma, NOS	Ductal and Lobular Neoplasms	Infiltrating Ductal Carcinoma	stage i	Stage I	Positive	Positive	Negative	Luminal A	NA	NA
604	TCGA-LL-A5YM	TCGA-LL-A5YM-01A	Tumor	12.32596132	Low	19.25291368	Low	0	Alive	394	Hormone Therapy	Hormone Therapy	88	¡Ý60	Other	Other	Primary Tumor	M0	NA	T4	Paget disease and infiltrating duct carcinoma of breast	Ductal and Lobular Neoplasms	Infiltrating Ductal Carcinoma	stage iiib	Stage III	Positive	Positive	NA	NA	NO	YES
605	TCGA-C8-A1HE	TCGA-C8-A1HE-01A	Tumor	14.15946498	High	22.39019645	High	0	Alive	375	NA	NA	59	£¼60	Other	Other	Primary Tumor	M0	N0	T2	Infiltrating duct carcinoma, NOS	Ductal and Lobular Neoplasms	Infiltrating Ductal Carcinoma	stage iia	Stage II	Positive	Positive	NA	NA	NA	NA
606	TCGA-AR-A254	TCGA-AR-A254-01A	Tumor	13.5948743	Low	17.16140286	Low	0	Alive	2605	ChemotherapyImmunotherapyHormone Therapy	Other	50	£¼60	Other	Other	Primary Tumor	M0	N2	T2	Infiltrating duct carcinoma, NOS	Ductal and Lobular Neoplasms	Infiltrating Ductal Carcinoma	stage iiia	Stage III	Positive	Positive	Positive	Luminal B	NO	NO
607	TCGA-A8-A07G	TCGA-A8-A07G-01A	Tumor	15.00660447	High	21.08416435	High	0	Alive	577	ChemotherapyHormone Therapy	Chemotherapy & Hormone Therapy	65	¡Ý60	Other	Other	Primary Tumor	M0	N1	T1	Infiltrating duct carcinoma, NOS	Ductal and Lobular Neoplasms	Infiltrating Ductal Carcinoma	stage iia	Stage II	Positive	Positive	Negative	Luminal A	YES	YES
608	TCGA-BH-A18S	TCGA-BH-A18S-01A	Tumor	14.82375564	High	20.74496884	High	1	Dead	2009	NA	NA	79	¡Ý60	Other	Other	Primary Tumor	M0	N0	T1	Infiltrating duct mixed with other types of carcinoma	Ductal and Lobular Neoplasms	Other	stage i	Stage I	Positive	Positive	Negative	Luminal A	NA	NA
609	TCGA-GM-A3XL	TCGA-GM-A3XL-01A	Tumor	NA	NA	13.82559119	Low	0	Alive	2108	Chemotherapy	Chemotherapy	49	£¼60	Lumpectomy	Lumpectomy	Primary Tumor	M0	N0	T2	Infiltrating duct carcinoma, NOS	Ductal and Lobular Neoplasms	Infiltrating Ductal Carcinoma	stage iia	Stage II	Negative	Negative	NA	NA	YES	NO
610	TCGA-B6-A402	TCGA-B6-A402-01A	Tumor	14.97294404	High	12.13915003	Low	0	Alive	2281	Chemotherapy	Chemotherapy	47	£¼60	Lumpectomy	Lumpectomy	Primary Tumor	M0	N0	T1	Infiltrating duct carcinoma, NOS	Ductal and Lobular Neoplasms	Infiltrating Ductal Carcinoma	stage i	Stage I	Negative	Negative	Negative	TNBC	YES	NO
611	TCGA-A1-A0SN	TCGA-A1-A0SN-01A	Tumor	12.5146144	Low	20.06588298	High	0	Alive	1196	ChemotherapyTargeted Molecular therapy	Other	50	£¼60	Lumpectomy	Lumpectomy	Primary Tumor	NA	N1	T1	Infiltrating duct carcinoma, NOS	Ductal and Lobular Neoplasms	Infiltrating Ductal Carcinoma	stage iia	Stage II	Positive	Positive	Positive	Luminal B	NO	NO
612	TCGA-LL-A73Z	TCGA-LL-A73Z-01A	Tumor	12.84589565	Low	17.26939727	Low	1	Dead	227	ChemotherapyHormone Therapy	Chemotherapy & Hormone Therapy	55	£¼60	Lumpectomy	Lumpectomy	Primary Tumor	M1	NA	T1	Infiltrating duct carcinoma, NOS	Ductal and Lobular Neoplasms	Infiltrating Ductal Carcinoma	stage iv	Stage IV	Positive	Positive	NA	NA	YES	YES
613	TCGA-D8-A1XO	TCGA-D8-A1XO-01A	Tumor	13.54875578	Low	20.8539406	High	0	Alive	1682	Hormone Therapy	Hormone Therapy	56	£¼60	Modified Radical Mastectomy	Modified Radical Mastectomy	Primary Tumor	M0	N1	T2	Lobular carcinoma, NOS	Ductal and Lobular Neoplasms	Infiltrating Lobular Carcinoma	stage iib	Stage II	Positive	Positive	Negative	Luminal A	NO	YES
614	TCGA-OL-A66P	TCGA-OL-A66P-01A	Tumor	NA	NA	13.68617939	Low	0	Alive	428	Chemotherapy	Chemotherapy	75	¡Ý60	Simple Mastectomy	Simple Mastectomy	Primary Tumor	NA	N0	T2	Infiltrating duct carcinoma, NOS	Ductal and Lobular Neoplasms	Infiltrating Ductal Carcinoma	stage iia	Stage II	Negative	Negative	NA	NA	YES	NO
615	TCGA-BH-A8FZ	TCGA-BH-A8FZ-01A	Tumor	13.10402313	Low	16.92303891	Low	0	Alive	574	NA	NA	58	£¼60	Simple Mastectomy	Simple Mastectomy	Primary Tumor	M0	N0	T1	Lobular carcinoma, NOS	Ductal and Lobular Neoplasms	Infiltrating Lobular Carcinoma	stage ia	Stage I	Positive	Positive	NA	NA	NA	NA
616	TCGA-A8-A0AB	TCGA-A8-A0AB-01A	Tumor	13.54853009	Low	21.24429608	High	0	Alive	518	ChemotherapyHormone Therapy	Chemotherapy & Hormone Therapy	54	£¼60	Other	Other	Primary Tumor	M0	N0	T2	Lobular carcinoma, NOS	Ductal and Lobular Neoplasms	Infiltrating Lobular Carcinoma	stage iia	Stage II	Positive	Positive	Positive	Luminal B	YES	YES
617	TCGA-BH-A0AZ	TCGA-BH-A0AZ-01A	Tumor	12.54965707	Low	18.2402457	Low	0	Alive	1919	ChemotherapyImmunotherapy	Other	47	£¼60	Other	Other	Primary Tumor	M0	N1	T3	Infiltrating duct carcinoma, NOS	Ductal and Lobular Neoplasms	Infiltrating Ductal Carcinoma	stage iiia	Stage III	Positive	Positive	Negative	Luminal A	NO	NO
618	TCGA-EW-A1OX	TCGA-EW-A1OX-01A	Tumor	12.70107869	Low	20.19437982	High	0	Alive	911	ChemotherapyHormone Therapy	Chemotherapy & Hormone Therapy	43	£¼60	Lumpectomy	Lumpectomy	Primary Tumor	NA	N0	T2	Infiltrating duct mixed with other types of carcinoma	Ductal and Lobular Neoplasms	Other	stage iia	Stage II	Positive	Positive	Negative	Luminal A	YES	YES
619	TCGA-AR-A24O	TCGA-AR-A24O-01A	Tumor	14.68822454	High	19.08013862	Low	0	Alive	3607	ChemotherapyHormone Therapy	Chemotherapy & Hormone Therapy	43	£¼60	Modified Radical Mastectomy	Modified Radical Mastectomy	Primary Tumor	M0	N2	T3	Infiltrating duct and lobular carcinoma	Ductal and Lobular Neoplasms	Other	stage iiia	Stage III	Positive	Positive	Negative	Luminal A	YES	YES
620	TCGA-D8-A1JM	TCGA-D8-A1JM-01A	Tumor	14.47041213	High	16.88910326	Low	0	Alive	590	Chemotherapy|Hormone Therapy	Other	59	£¼60	Modified Radical Mastectomy	Modified Radical Mastectomy	Primary Tumor	M0	N1	T2	Infiltrating duct carcinoma, NOS	Ductal and Lobular Neoplasms	Infiltrating Ductal Carcinoma	stage iib	Stage II	Positive	Negative	Negative	Luminal A	NO	NO
621	TCGA-A2-A1FX	TCGA-A2-A1FX-01A	Tumor	13.79262823	Low	20.14204408	High	0	Alive	1847	ChemotherapyHormone Therapy	Chemotherapy & Hormone Therapy	61	¡Ý60	Lumpectomy	Lumpectomy	Primary Tumor	M0	N2	T3	Infiltrating duct carcinoma, NOS	Ductal and Lobular Neoplasms	Infiltrating Ductal Carcinoma	stage iiia	Stage III	Positive	Positive	NA	NA	YES	YES
622	TCGA-MS-A51U	TCGA-MS-A51U-01A	Tumor	12.76263803	Low	18.25796188	Low	0	Alive	681	Chemotherapy	Chemotherapy	44	£¼60	Modified Radical Mastectomy	Modified Radical Mastectomy	Primary Tumor	M0	N1	T2	Lobular carcinoma, NOS	Ductal and Lobular Neoplasms	Infiltrating Lobular Carcinoma	stage iib	Stage II	Positive	Positive	Negative	Luminal A	YES	NO
623	TCGA-A1-A0SJ	TCGA-A1-A0SJ-01A	Tumor	12.30200983	Low	18.58872988	Low	0	Alive	416	NA	NA	39	£¼60	Modified Radical Mastectomy	Modified Radical Mastectomy	Primary Tumor	M0	N1	T3	Infiltrating duct carcinoma, NOS	Ductal and Lobular Neoplasms	Infiltrating Ductal Carcinoma	stage iiia	Stage III	Positive	Positive	NA	NA	NA	NA
624	TCGA-BH-A0B8	TCGA-BH-A0B8-01A	Tumor	13.81987117	Low	21.09521852	High	0	Alive	1569	Hormone Therapy	Hormone Therapy	64	¡Ý60	Lumpectomy	Lumpectomy	Primary Tumor	M0	N0	T1	Infiltrating duct carcinoma, NOS	Ductal and Lobular Neoplasms	Infiltrating Ductal Carcinoma	stage i	Stage I	Positive	Positive	NA	NA	NO	YES
625	TCGA-A7-A0DC	TCGA-A7-A0DC-01A	Tumor	16.69419441	High	22.5732781	High	0	Alive	906	ChemotherapyHormone Therapy	Chemotherapy & Hormone Therapy	63	¡Ý60	Simple Mastectomy	Simple Mastectomy	Primary Tumor	M0	N0	T1	Infiltrating duct carcinoma, NOS	Ductal and Lobular Neoplasms	Infiltrating Ductal Carcinoma	stage ia	Stage I	Positive	Negative	Negative	Luminal A	YES	YES
626	TCGA-E9-A22G	TCGA-E9-A22G-01A	Tumor	14.88243763	High	13.30830575	Low	0	Alive	1239	Chemotherapy	Chemotherapy	47	£¼60	NA	[Not Available]	Primary Tumor	M0	N0	T2	Infiltrating duct carcinoma, NOS	Ductal and Lobular Neoplasms	Infiltrating Ductal Carcinoma	stage iia	Stage II	Negative	Negative	Positive	HER2 (+)	YES	NO
627	TCGA-AR-A0TZ	TCGA-AR-A0TZ-01A	Tumor	12.31191321	Low	19.60574283	High	1	Dead	3262	ChemotherapyHormone Therapy	Chemotherapy & Hormone Therapy	43	£¼60	Modified Radical Mastectomy	Modified Radical Mastectomy	Primary Tumor	M1	N2	T2	Infiltrating duct carcinoma, NOS	Ductal and Lobular Neoplasms	Infiltrating Ductal Carcinoma	not reported	NA	Positive	Positive	NA	NA	YES	YES
628	TCGA-AO-A0J7	TCGA-AO-A0J7-01A	Tumor	12.08268293	Low	21.06222907	High	0	Alive	618	ChemotherapyHormone Therapy	Chemotherapy & Hormone Therapy	71	¡Ý60	Modified Radical Mastectomy	Modified Radical Mastectomy	Primary Tumor	M0	N1	T2	Infiltrating duct mixed with other types of carcinoma	Ductal and Lobular Neoplasms	Other	stage iib	Stage II	Positive	Positive	Negative	Luminal A	YES	YES
629	TCGA-D8-A1JT	TCGA-D8-A1JT-01A	Tumor	15.08054564	High	21.02610964	High	0	Alive	405	Hormone Therapy	Hormone Therapy	70	¡Ý60	Modified Radical Mastectomy	Modified Radical Mastectomy	Primary Tumor	M0	N0	T2	Infiltrating duct mixed with other types of carcinoma	Ductal and Lobular Neoplasms	Other	stage iia	Stage II	Positive	Positive	NA	NA	NO	YES
630	TCGA-D8-A27M	TCGA-D8-A27M-01A	Tumor	16.17668272	High	14.09779164	Low	0	Alive	410	Chemotherapy	Chemotherapy	59	£¼60	Modified Radical Mastectomy	Modified Radical Mastectomy	Primary Tumor	M0	N0	T1	Infiltrating duct carcinoma, NOS	Ductal and Lobular Neoplasms	Infiltrating Ductal Carcinoma	stage ia	Stage I	Negative	Negative	Negative	TNBC	YES	NO
631	TCGA-C8-A134	TCGA-C8-A134-01A	Tumor	NA	NA	12.51028518	Low	0	Alive	383	Chemotherapy	Chemotherapy	52	£¼60	Other	Other	Primary Tumor	M0	N0	T2	Infiltrating duct carcinoma, NOS	Ductal and Lobular Neoplasms	Infiltrating Ductal Carcinoma	stage iia	Stage II	Negative	Negative	NA	NA	YES	NO
632	TCGA-LL-A50Y	TCGA-LL-A50Y-01A	Tumor	11.5348846	Low	20.32243702	High	0	Alive	762	Hormone Therapy	Hormone Therapy	84	¡Ý60	Modified Radical Mastectomy	Modified Radical Mastectomy	Primary Tumor	NA	N0	T2	Lobular carcinoma, NOS	Ductal and Lobular Neoplasms	Infiltrating Lobular Carcinoma	stage iia	Stage II	Positive	Positive	NA	NA	NO	YES
633	TCGA-BH-A0C1	TCGA-BH-A0C1-01B	Tumor	14.44442085	High	19.3421711	Low	1	Dead	1411	Chemotherapy	Chemotherapy	61	¡Ý60	Modified Radical Mastectomy	Modified Radical Mastectomy	Primary Tumor	M0	N2	T3	Lobular carcinoma, NOS	Ductal and Lobular Neoplasms	Infiltrating Lobular Carcinoma	stage iiia	Stage III	Positive	Positive	Negative	Luminal A	YES	NO
634	TCGA-A8-A07W	TCGA-A8-A07W-01A	Tumor	15.07686657	High	21.43037533	High	0	Alive	304	Hormone TherapyChemotherapy	Chemotherapy & Hormone Therapy	76	¡Ý60	Other	Other	Primary Tumor	M1	NA	T2	Infiltrating duct carcinoma, NOS	Ductal and Lobular Neoplasms	Infiltrating Ductal Carcinoma	stage iv	Stage IV	Positive	Positive	Negative	Luminal A	YES	YES
635	TCGA-A7-A6VX	TCGA-A7-A6VX-01A	Tumor	13.28971744	Low	20.07836183	High	0	Alive	317	ChemotherapyHormone Therapy	Chemotherapy & Hormone Therapy	68	¡Ý60	Lumpectomy	Lumpectomy	Primary Tumor	M0	N0	T2	Infiltrating duct carcinoma, NOS	Ductal and Lobular Neoplasms	Infiltrating Ductal Carcinoma	stage iia	Stage II	Positive	Positive	Negative	Luminal A	YES	YES
636	TCGA-A7-A4SF	TCGA-A7-A4SF-01A	Tumor	10.36869579	Low	19.72052837	High	0	Alive	545	ChemotherapyTargeted Molecular therapyHormone Therapy	Other	54	£¼60	Lumpectomy	Lumpectomy	Primary Tumor	M0	N0	T2	Infiltrating duct carcinoma, NOS	Ductal and Lobular Neoplasms	Infiltrating Ductal Carcinoma	stage iia	Stage II	Positive	Negative	Positive	Luminal B	NO	NO
637	TCGA-BH-A0E0	TCGA-BH-A0E0-01A	Tumor	12.61934279	Low	15.10197539	Low	0	Alive	134	Chemotherapy	Chemotherapy	38	£¼60	Modified Radical Mastectomy	Modified Radical Mastectomy	Primary Tumor	M0	N3	T3	Infiltrating duct carcinoma, NOS	Ductal and Lobular Neoplasms	Infiltrating Ductal Carcinoma	stage iiic	Stage III	Negative	Negative	Negative	TNBC	YES	NO
638	TCGA-A8-A09G	TCGA-A8-A09G-01A	Tumor	13.35848218	Low	15.50340549	Low	NA	Alive	NA	NA	NA	79	¡Ý60	Other	Other	Primary Tumor	M0	N3	T3	Infiltrating duct carcinoma, NOS	Ductal and Lobular Neoplasms	Infiltrating Ductal Carcinoma	stage iiic	Stage III	Positive	Negative	Positive	Luminal B	NA	NA
639	TCGA-AO-A03O	TCGA-AO-A03O-01A	Tumor	14.11319171	High	20.42120904	High	1	Dead	2483	Hormone TherapyChemotherapy	Chemotherapy & Hormone Therapy	69	¡Ý60	Modified Radical Mastectomy	Modified Radical Mastectomy	Primary Tumor	M0	N0	T2	Infiltrating duct carcinoma, NOS	Ductal and Lobular Neoplasms	Infiltrating Ductal Carcinoma	stage iia	Stage II	Positive	Positive	Negative	Luminal A	YES	YES
640	TCGA-A7-A6VW	TCGA-A7-A6VW-01A	Tumor	13.63544778	Low	14.61996997	Low	0	Alive	285	Chemotherapy	Chemotherapy	48	£¼60	Lumpectomy	Lumpectomy	Primary Tumor	M0	N0	T2	Infiltrating duct carcinoma, NOS	Ductal and Lobular Neoplasms	Infiltrating Ductal Carcinoma	stage iia	Stage II	Negative	Negative	Negative	TNBC	YES	NO
641	TCGA-A1-A0SH	TCGA-A1-A0SH-01A	Tumor	13.60711048	Low	16.76832667	Low	0	Alive	1437	Chemotherapy	Chemotherapy	39	£¼60	Lumpectomy	Lumpectomy	Primary Tumor	M0	N0	T2	Infiltrating duct carcinoma, NOS	Ductal and Lobular Neoplasms	Infiltrating Ductal Carcinoma	stage iia	Stage II	Negative	Positive	NA	NA	YES	NO
642	TCGA-AO-A0J4	TCGA-AO-A0J4-01A	Tumor	15.2081034	High	11.67220615	Low	0	Alive	1587	Chemotherapy	Chemotherapy	41	£¼60	Lumpectomy	Lumpectomy	Primary Tumor	M0	N0	T1	Infiltrating duct carcinoma, NOS	Ductal and Lobular Neoplasms	Infiltrating Ductal Carcinoma	stage ia	Stage I	Negative	Negative	Negative	TNBC	YES	NO
643	TCGA-AN-A04C	TCGA-AN-A04C-01A	Tumor	12.6261771	Low	15.63378483	Low	0	Alive	54	NA	NA	51	£¼60	Simple Mastectomy	Simple Mastectomy	Primary Tumor	M0	N1	T2	Infiltrating duct carcinoma, NOS	Ductal and Lobular Neoplasms	Infiltrating Ductal Carcinoma	stage iib	Stage II	Negative	Negative	Positive	HER2 (+)	NA	NA
644	TCGA-EW-A1P6	TCGA-EW-A1P6-01A	Tumor	11.14611792	Low	20.95382695	High	0	Alive	562	ChemotherapyHormone Therapy	Chemotherapy & Hormone Therapy	64	¡Ý60	Lumpectomy	Lumpectomy	Primary Tumor	M0	N1	T2	Infiltrating duct carcinoma, NOS	Ductal and Lobular Neoplasms	Infiltrating Ductal Carcinoma	stage iib	Stage II	Positive	Positive	Negative	Luminal A	YES	YES
645	TCGA-AC-A4ZE	TCGA-AC-A4ZE-01A	Tumor	12.29833293	Low	20.70110774	High	0	Alive	890	NA	NA	63	¡Ý60	Simple Mastectomy	Simple Mastectomy	Primary Tumor	M0	N0	T3	Lobular carcinoma, NOS	Ductal and Lobular Neoplasms	Infiltrating Lobular Carcinoma	stage iib	Stage II	Positive	Positive	Positive	Luminal B	NA	NA
646	TCGA-B6-A0IN	TCGA-B6-A0IN-01A	Tumor	11.45429307	Low	19.80496699	High	1	Dead	2573	NA	NA	45	£¼60	Other	Other	Primary Tumor	NA	NA	T1	Infiltrating duct mixed with other types of carcinoma	Ductal and Lobular Neoplasms	Other	stage x	NA	Positive	Negative	NA	NA	NA	NA
647	TCGA-A8-A08R	TCGA-A8-A08R-01A	Tumor	14.06536465	High	12.1195671	Low	0	Alive	30	NA	NA	52	£¼60	Other	Other	Primary Tumor	M0	N1	T2	Infiltrating duct carcinoma, NOS	Ductal and Lobular Neoplasms	Infiltrating Ductal Carcinoma	stage iib	Stage II	Negative	Negative	Negative	TNBC	NA	NA
648	TCGA-A2-A0ET	TCGA-A2-A0ET-01A	Tumor	15.25475444	High	20.65617739	High	0	Alive	1066	ChemotherapyHormone Therapy	Chemotherapy & Hormone Therapy	58	£¼60	Lumpectomy	Lumpectomy	Primary Tumor	M0	N2	T2	Infiltrating duct carcinoma, NOS	Ductal and Lobular Neoplasms	Infiltrating Ductal Carcinoma	stage iiia	Stage III	Positive	Positive	NA	NA	YES	YES
649	TCGA-BH-A1FR	TCGA-BH-A1FR-01A	Tumor	14.05904294	High	21.89514683	High	1	Dead	1642	NA	NA	73	¡Ý60	Other	Other	Primary Tumor	M0	N1	T4	Infiltrating duct mixed with other types of carcinoma	Ductal and Lobular Neoplasms	Other	stage iiib	Stage III	Positive	Positive	NA	NA	NA	NA
650	TCGA-A8-A09I	TCGA-A8-A09I-01A	Tumor	12.89520589	Low	19.03802112	Low	0	Alive	1371	Hormone Therapy	Hormone Therapy	84	¡Ý60	Other	Other	Primary Tumor	M0	N0	T2	Infiltrating duct carcinoma, NOS	Ductal and Lobular Neoplasms	Infiltrating Ductal Carcinoma	stage iia	Stage II	Positive	Positive	Positive	Luminal B	NO	YES
651	TCGA-D8-A27H	TCGA-D8-A27H-01A	Tumor	14.2240426	High	11.79143564	Low	0	Alive	397	Chemotherapy	Chemotherapy	72	¡Ý60	Modified Radical Mastectomy	Modified Radical Mastectomy	Primary Tumor	M0	N0	T2	Infiltrating duct carcinoma, NOS	Ductal and Lobular Neoplasms	Infiltrating Ductal Carcinoma	stage iia	Stage II	Negative	Negative	Negative	TNBC	YES	NO
652	TCGA-EW-A1IZ	TCGA-EW-A1IZ-01A	Tumor	13.64679126	Low	18.95063493	Low	0	Alive	554	ChemotherapyHormone Therapy	Chemotherapy & Hormone Therapy	53	£¼60	Modified Radical Mastectomy	Modified Radical Mastectomy	Primary Tumor	NA	N2	T2	Infiltrating duct carcinoma, NOS	Ductal and Lobular Neoplasms	Infiltrating Ductal Carcinoma	stage iiia	Stage III	Positive	Positive	Negative	Luminal A	YES	YES
653	TCGA-BH-A18I	TCGA-BH-A18I-01A	Tumor	12.73529078	Low	19.07297349	Low	0	Alive	1093	Chemotherapy	Chemotherapy	53	£¼60	Other	Other	Primary Tumor	M0	N1	T1	Infiltrating duct carcinoma, NOS	Ductal and Lobular Neoplasms	Infiltrating Ductal Carcinoma	stage iia	Stage II	Positive	Positive	Positive	Luminal B	YES	NO
654	TCGA-BH-A0H0	TCGA-BH-A0H0-01A	Tumor	13.01431125	Low	20.09931111	High	0	Alive	461	Hormone Therapy	Hormone Therapy	69	¡Ý60	Other	Other	Primary Tumor	M0	N0	T1	Infiltrating duct carcinoma, NOS	Ductal and Lobular Neoplasms	Infiltrating Ductal Carcinoma	stage ia	Stage I	Positive	Positive	Negative	Luminal A	NO	YES
655	TCGA-E9-A1NA	TCGA-E9-A1NA-01A	Tumor	16.19275559	High	19.73753558	High	0	Alive	1112	ChemotherapyHormone Therapy	Chemotherapy & Hormone Therapy	58	£¼60	NA	[Not Available]	Primary Tumor	M0	N0	T2	Infiltrating duct and lobular carcinoma	Ductal and Lobular Neoplasms	Other	stage iia	Stage II	Positive	Positive	Positive	Luminal B	YES	YES
656	TCGA-A8-A08A	TCGA-A8-A08A-01A	Tumor	12.57688945	Low	20.74751273	High	0	Alive	30	NA	NA	89	¡Ý60	Other	Other	Primary Tumor	M0	N0	T1	Infiltrating duct carcinoma, NOS	Ductal and Lobular Neoplasms	Infiltrating Ductal Carcinoma	stage i	Stage I	Positive	Positive	Negative	Luminal A	NA	NA
657	TCGA-EW-A1P7	TCGA-EW-A1P7-01A	Tumor	NA	NA	15.45535136	Low	0	Alive	915	Chemotherapy	Chemotherapy	59	£¼60	Lumpectomy	Lumpectomy	Primary Tumor	M0	N0	T2	Infiltrating duct carcinoma, NOS	Ductal and Lobular Neoplasms	Infiltrating Ductal Carcinoma	stage iia	Stage II	Negative	Negative	NA	NA	YES	NO
658	TCGA-D8-A27L	TCGA-D8-A27L-01A	Tumor	13.87968642	Low	19.45560981	Low	0	Alive	499	Chemotherapy	Chemotherapy	49	£¼60	Modified Radical Mastectomy	Modified Radical Mastectomy	Primary Tumor	M0	N2	T1	Infiltrating duct carcinoma, NOS	Ductal and Lobular Neoplasms	Infiltrating Ductal Carcinoma	stage iiia	Stage III	Positive	Positive	Negative	Luminal A	YES	NO
659	TCGA-AC-A2FG	TCGA-AC-A2FG-01A	Tumor	12.65957033	Low	20.88391226	High	0	Alive	1853	Hormone Therapy	Hormone Therapy	79	¡Ý60	Modified Radical Mastectomy	Modified Radical Mastectomy	Primary Tumor	NA	N1	T2	Lobular carcinoma, NOS	Ductal and Lobular Neoplasms	Infiltrating Lobular Carcinoma	stage iib	Stage II	Positive	Negative	NA	NA	NO	YES
660	TCGA-OL-A5RX	TCGA-OL-A5RX-01A	Tumor	13.51262207	Low	18.75969706	Low	0	Alive	878	NA	NA	51	£¼60	Simple Mastectomy	Simple Mastectomy	Primary Tumor	NA	N0	T1	Infiltrating duct carcinoma, NOS	Ductal and Lobular Neoplasms	Infiltrating Ductal Carcinoma	stage ia	Stage I	Positive	Positive	NA	NA	NA	NA
661	TCGA-AR-A5QN	TCGA-AR-A5QN-01A	Tumor	10.57031669	Low	20.67088974	High	0	Alive	1013	ChemotherapyHormone Therapy	Chemotherapy & Hormone Therapy	68	¡Ý60	Modified Radical Mastectomy	Modified Radical Mastectomy	Primary Tumor	M0	N3	T2	Lobular carcinoma, NOS	Ductal and Lobular Neoplasms	Infiltrating Lobular Carcinoma	stage iiic	Stage III	Positive	Positive	Positive	Luminal B	YES	YES
662	TCGA-BH-A2L8	TCGA-BH-A2L8-01A	Tumor	14.41979895	High	17.38310511	Low	0	Alive	612	Chemotherapy	Chemotherapy	45	£¼60	Other	Other	Primary Tumor	M0	N0	T2	Lobular carcinoma, NOS	Ductal and Lobular Neoplasms	Infiltrating Lobular Carcinoma	stage iia	Stage II	Positive	Positive	Negative	Luminal A	YES	NO
663	TCGA-B6-A40B	TCGA-B6-A40B-01A	Tumor	11.36722282	Low	18.15904099	Low	0	Alive	3152	NA	NA	76	¡Ý60	Lumpectomy	Lumpectomy	Primary Tumor	M0	N0	T1	Lobular carcinoma, NOS	Ductal and Lobular Neoplasms	Infiltrating Lobular Carcinoma	stage i	Stage I	Positive	Positive	Negative	Luminal A	NA	NA
664	TCGA-A2-A259	TCGA-A2-A259-01A	Tumor	15.06431389	High	20.68500898	High	0	Alive	1596	Hormone Therapy	Hormone Therapy	70	¡Ý60	Lumpectomy	Lumpectomy	Primary Tumor	M0	N0	T1	Infiltrating duct carcinoma, NOS	Ductal and Lobular Neoplasms	Infiltrating Ductal Carcinoma	stage i	Stage I	Positive	Positive	Negative	Luminal A	NO	YES
665	TCGA-D8-A1JG	TCGA-D8-A1JG-01B	Tumor	NA	NA	12.99474364	Low	0	Alive	1612	Chemotherapy	Chemotherapy	62	¡Ý60	Lumpectomy	Lumpectomy	Primary Tumor	M0	N0	T2	Infiltrating duct carcinoma, NOS	Ductal and Lobular Neoplasms	Infiltrating Ductal Carcinoma	stage iia	Stage II	Negative	Negative	NA	NA	YES	NO
666	TCGA-AR-A24T	TCGA-AR-A24T-01A	Tumor	13.18436936	Low	19.4431614	Low	0	Alive	3202	Hormone TherapyChemotherapy	Chemotherapy & Hormone Therapy	46	£¼60	Simple Mastectomy	Simple Mastectomy	Primary Tumor	M0	N3	T3	Lobular carcinoma, NOS	Ductal and Lobular Neoplasms	Infiltrating Lobular Carcinoma	stage iiic	Stage III	Positive	Positive	NA	NA	YES	YES
667	TCGA-A2-A3XY	TCGA-A2-A3XY-01A	Tumor	14.74326753	High	12.40542762	Low	1	Dead	1093	ChemotherapyAncillary	Other	49	£¼60	Modified Radical Mastectomy	Modified Radical Mastectomy	Primary Tumor	M0	N1	T2	Infiltrating duct carcinoma, NOS	Ductal and Lobular Neoplasms	Infiltrating Ductal Carcinoma	stage iib	Stage II	Negative	Negative	Negative	TNBC	NO	NO
668	TCGA-A8-A090	TCGA-A8-A090-01A	Tumor	16.93700191	High	21.04560204	High	NA	Alive	NA	NA	NA	74	¡Ý60	Other	Other	Primary Tumor	M0	N0	T2	Infiltrating duct carcinoma, NOS	Ductal and Lobular Neoplasms	Infiltrating Ductal Carcinoma	stage iia	Stage II	Positive	Positive	Positive	Luminal B	NA	NA
669	TCGA-GI-A2C8	TCGA-GI-A2C8-01A	Tumor	14.0519972	Low	19.22011232	Low	0	Alive	225	Chemotherapy	Chemotherapy	63	¡Ý60	Modified Radical Mastectomy	Modified Radical Mastectomy	Primary Tumor	NA	N0	T4	Infiltrating duct carcinoma, NOS	Ductal and Lobular Neoplasms	Infiltrating Ductal Carcinoma	stage iiib	Stage III	Positive	Positive	Negative	Luminal A	YES	NO
670	TCGA-AO-A03L	TCGA-AO-A03L-01A	Tumor	13.21498111	Low	18.29343613	Low	0	Alive	2442	ChemotherapyHormone Therapy	Chemotherapy & Hormone Therapy	34	£¼60	Modified Radical Mastectomy	Modified Radical Mastectomy	Primary Tumor	M0	N2	T3	Infiltrating duct carcinoma, NOS	Ductal and Lobular Neoplasms	Infiltrating Ductal Carcinoma	stage iiia	Stage III	Positive	Positive	Positive	Luminal B	YES	YES
671	TCGA-B6-A0I5	TCGA-B6-A0I5-01A	Tumor	12.27772584	Low	18.6785732	Low	0	Alive	8556	NA	NA	49	£¼60	Other	Other	Primary Tumor	M0	N1	T2	Infiltrating duct carcinoma, NOS	Ductal and Lobular Neoplasms	Infiltrating Ductal Carcinoma	stage iib	Stage II	Positive	Positive	NA	NA	NA	NA
672	TCGA-BH-A1FM	TCGA-BH-A1FM-01A	Tumor	16.21639513	High	20.79716001	High	1	Dead	1388	NA	NA	44	£¼60	Modified Radical Mastectomy	Modified Radical Mastectomy	Primary Tumor	M0	N2	T2	Infiltrating duct carcinoma, NOS	Ductal and Lobular Neoplasms	Infiltrating Ductal Carcinoma	stage iiia	Stage III	Positive	Negative	NA	NA	NA	NA
673	TCGA-3C-AALK	TCGA-3C-AALK-01A	Tumor	12.50161744	Low	17.63765559	Low	0	Alive	1448	Chemotherapy	Chemotherapy	52	£¼60	Simple Mastectomy	Simple Mastectomy	Primary Tumor	M0	N0	T1	Infiltrating duct carcinoma, NOS	Ductal and Lobular Neoplasms	Infiltrating Ductal Carcinoma	stage ia	Stage I	Positive	Positive	Positive	Luminal B	YES	NO
674	TCGA-AR-A24U	TCGA-AR-A24U-01A	Tumor	16.53343237	High	14.73153941	Low	0	Alive	3128	ChemotherapyImmunotherapy	Other	47	£¼60	Simple Mastectomy	Simple Mastectomy	Primary Tumor	M0	N1	T1	Infiltrating duct carcinoma, NOS	Ductal and Lobular Neoplasms	Infiltrating Ductal Carcinoma	stage iia	Stage II	Negative	Negative	Positive	HER2 (+)	NO	NO
675	TCGA-E9-A1RC	TCGA-E9-A1RC-01A	Tumor	NA	NA	21.36093048	High	0	Alive	1224	ChemotherapyHormone Therapy	Chemotherapy & Hormone Therapy	56	£¼60	Modified Radical Mastectomy	Modified Radical Mastectomy	Primary Tumor	M0	N3	T4	Infiltrating duct and lobular carcinoma	Ductal and Lobular Neoplasms	Other	stage iiic	Stage III	NA	NA	NA	NA	YES	YES
676	TCGA-EW-A1PH	TCGA-EW-A1PH-01A	Tumor	12.86969969	Low	10.74283862	Low	0	Alive	607	Chemotherapy	Chemotherapy	52	£¼60	Lumpectomy	Lumpectomy	Primary Tumor	M0	N1	T1	Infiltrating duct carcinoma, NOS	Ductal and Lobular Neoplasms	Infiltrating Ductal Carcinoma	stage iia	Stage II	Negative	Negative	Negative	TNBC	YES	NO
677	TCGA-AR-A2LN	TCGA-AR-A2LN-01A	Tumor	12.37585262	Low	18.4454583	Low	0	Alive	1161	Hormone Therapy	Hormone Therapy	65	¡Ý60	Other	Other	Primary Tumor	M0	N0	T2	Lobular carcinoma, NOS	Ductal and Lobular Neoplasms	Infiltrating Lobular Carcinoma	stage iia	Stage II	Positive	Positive	Negative	Luminal A	NO	YES
678	TCGA-A8-A09X	TCGA-A8-A09X-01A	Tumor	13.89136412	Low	13.21682289	Low	1	Dead	426	NA	NA	62	¡Ý60	Other	Other	Primary Tumor	M0	N3	T2	Lobular carcinoma, NOS	Ductal and Lobular Neoplasms	Infiltrating Lobular Carcinoma	stage iiic	Stage III	Negative	Negative	Negative	TNBC	NA	NA
679	TCGA-GM-A2DI	TCGA-GM-A2DI-01A	Tumor	NA	NA	18.93519767	Low	0	Alive	2590	Chemotherapy	Chemotherapy	52	£¼60	Simple Mastectomy	Simple Mastectomy	Primary Tumor	M0	N0	T1	Infiltrating duct carcinoma, NOS	Ductal and Lobular Neoplasms	Infiltrating Ductal Carcinoma	stage i	Stage I	Negative	Negative	NA	NA	YES	NO
680	TCGA-A2-A0YL	TCGA-A2-A0YL-01A	Tumor	12.53346681	Low	18.54826592	Low	0	Alive	1474	ChemotherapyHormone Therapy	Chemotherapy & Hormone Therapy	48	£¼60	Simple Mastectomy	Simple Mastectomy	Primary Tumor	M0	N2	T3	Lobular carcinoma, NOS	Ductal and Lobular Neoplasms	Infiltrating Lobular Carcinoma	stage iiia	Stage III	Positive	Positive	Negative	Luminal A	YES	YES
681	TCGA-A7-A26J	TCGA-A7-A26J-01A	Tumor	13.63408543	Low	19.19814495	Low	0	Alive	627	Hormone Therapy	Hormone Therapy	49	£¼60	Simple Mastectomy	Simple Mastectomy	Primary Tumor	M0	N0	T2	Infiltrating duct carcinoma, NOS	Ductal and Lobular Neoplasms	Infiltrating Ductal Carcinoma	stage iia	Stage II	Positive	Positive	Negative	Luminal A	NO	YES
682	TCGA-3C-AALJ	TCGA-3C-AALJ-01A	Tumor	12.84748963	Low	19.28068432	Low	0	Alive	1474	Chemotherapy	Chemotherapy	62	¡Ý60	Modified Radical Mastectomy	Modified Radical Mastectomy	Primary Tumor	M0	N1	T2	Infiltrating duct carcinoma, NOS	Ductal and Lobular Neoplasms	Infiltrating Ductal Carcinoma	stage iib	Stage II	Positive	Positive	NA	NA	YES	NO
683	TCGA-AR-A2LH	TCGA-AR-A2LH-01A	Tumor	NA	NA	16.68340659	Low	1	Dead	616	Chemotherapy	Chemotherapy	55	£¼60	Modified Radical Mastectomy	Modified Radical Mastectomy	Primary Tumor	M0	N3	T3	Lobular carcinoma, NOS	Ductal and Lobular Neoplasms	Infiltrating Lobular Carcinoma	stage iii	Stage III	Negative	Negative	NA	NA	YES	NO
684	TCGA-E2-A15J	TCGA-E2-A15J-01A	Tumor	14.78498421	High	18.5392435	Low	0	Alive	1640	ChemotherapyHormone Therapy	Chemotherapy & Hormone Therapy	51	£¼60	Simple Mastectomy	Simple Mastectomy	Primary Tumor	M0	N0	T1	Infiltrating duct carcinoma, NOS	Ductal and Lobular Neoplasms	Infiltrating Ductal Carcinoma	stage i	Stage I	Positive	Positive	NA	NA	YES	YES
685	TCGA-D8-A142	TCGA-D8-A142-01A	Tumor	NA	NA	12.63183154	Low	0	Alive	425	Chemotherapy	Chemotherapy	74	¡Ý60	Modified Radical Mastectomy	Modified Radical Mastectomy	Primary Tumor	M0	N0	T3	Infiltrating duct carcinoma, NOS	Ductal and Lobular Neoplasms	Infiltrating Ductal Carcinoma	stage iib	Stage II	Negative	Negative	NA	NA	YES	NO
686	TCGA-D8-A1XA	TCGA-D8-A1XA-01A	Tumor	15.38829596	High	21.32705067	High	0	Alive	839	NA	NA	64	¡Ý60	Lumpectomy	Lumpectomy	Primary Tumor	M0	N0	T1	Infiltrating duct carcinoma, NOS	Ductal and Lobular Neoplasms	Infiltrating Ductal Carcinoma	stage ia	Stage I	Positive	Positive	NA	NA	NA	NA
687	TCGA-AN-A041	TCGA-AN-A041-01A	Tumor	11.98575294	Low	19.30691978	Low	0	Alive	7	NA	NA	29	£¼60	NA	[Not Available]	Primary Tumor	M0	N1	T2	Infiltrating duct carcinoma, NOS	Ductal and Lobular Neoplasms	Infiltrating Ductal Carcinoma	stage iib	Stage II	Positive	Negative	Positive	Luminal B	NA	NA
688	TCGA-LL-A6FR	TCGA-LL-A6FR-01A	Tumor	12.06683401	Low	13.24899714	Low	0	Alive	489	ChemotherapyImmunotherapy	Other	50	£¼60	Lumpectomy	Lumpectomy	Primary Tumor	NA	N0	T2	Infiltrating duct carcinoma, NOS	Ductal and Lobular Neoplasms	Infiltrating Ductal Carcinoma	stage iia	Stage II	Negative	Positive	NA	NA	NO	NO
689	TCGA-BH-A1EU	TCGA-BH-A1EU-01A	Tumor	13.67277627	Low	21.07409712	High	1	Dead	1286	NA	NA	83	¡Ý60	NA	[Not Available]	Primary Tumor	M0	N0	T1	Infiltrating duct carcinoma, NOS	Ductal and Lobular Neoplasms	Infiltrating Ductal Carcinoma	stage i	Stage I	Positive	Positive	Negative	Luminal A	NA	NA
690	TCGA-AC-A3EH	TCGA-AC-A3EH-01A	Tumor	11.96494449	Low	19.56705888	High	1	Dead	197	NA	NA	79	¡Ý60	Modified Radical Mastectomy	Modified Radical Mastectomy	Primary Tumor	M0	N3	T3	Pleomorphic carcinoma	Epithelial Neoplasms, NOS	Infiltrating Lobular Carcinoma	stage iiic	Stage III	Positive	Negative	Negative	Luminal A	NA	NA
691	TCGA-A2-A0YF	TCGA-A2-A0YF-01A	Tumor	13.28994463	Low	21.61697463	High	0	Alive	1535	Hormone Therapy	Hormone Therapy	67	¡Ý60	Simple Mastectomy	Simple Mastectomy	Primary Tumor	M0	N0	T1	Infiltrating duct carcinoma, NOS	Ductal and Lobular Neoplasms	Infiltrating Ductal Carcinoma	stage i	Stage I	Positive	Negative	Negative	Luminal A	NO	YES
692	TCGA-BH-A0B9	TCGA-BH-A0B9-01A	Tumor	12.88413132	Low	11.49187361	Low	0	Alive	1572	Chemotherapy	Chemotherapy	44	£¼60	Other	Other	Primary Tumor	M0	N0	T1	Infiltrating duct carcinoma, NOS	Ductal and Lobular Neoplasms	Infiltrating Ductal Carcinoma	stage ia	Stage I	Negative	Negative	Negative	TNBC	YES	NO
693	TCGA-BH-A18T	TCGA-BH-A18T-01A	Tumor	14.87644348	High	13.73651201	Low	1	Dead	224	NA	NA	70	¡Ý60	Other	Other	Primary Tumor	M0	N0	T2	Infiltrating duct carcinoma, NOS	Ductal and Lobular Neoplasms	Infiltrating Ductal Carcinoma	stage iia	Stage II	Negative	Negative	Positive	HER2 (+)	NA	NA
694	TCGA-AO-A12H	TCGA-AO-A12H-01A	Tumor	15.2599021	High	22.05304627	High	0	Alive	1234	Hormone Therapy	Hormone Therapy	69	¡Ý60	Simple Mastectomy	Simple Mastectomy	Primary Tumor	M0	N0	T2	Infiltrating duct mixed with other types of carcinoma	Ductal and Lobular Neoplasms	Other	stage iia	Stage II	Positive	Positive	Negative	Luminal A	NO	YES
695	TCGA-A2-A4RW	TCGA-A2-A4RW-01A	Tumor	13.16431439	Low	18.62437018	Low	0	Alive	222	NA	NA	49	£¼60	Modified Radical Mastectomy	Modified Radical Mastectomy	Primary Tumor	M0	N3	T2	Lobular carcinoma, NOS	Ductal and Lobular Neoplasms	Infiltrating Lobular Carcinoma	stage iiic	Stage III	Positive	Positive	Negative	Luminal A	NA	NA
696	TCGA-AC-A3QP	TCGA-AC-A3QP-01A	Tumor	12.24386552	Low	16.61651379	Low	0	Alive	675	Hormone Therapy	Hormone Therapy	79	¡Ý60	Lumpectomy	Lumpectomy	Primary Tumor	NA	N1	T2	Lobular carcinoma, NOS	Ductal and Lobular Neoplasms	Infiltrating Lobular Carcinoma	stage iib	Stage II	Positive	Positive	NA	NA	NO	YES
697	TCGA-GM-A4E0	TCGA-GM-A4E0-01A	Tumor	10.19080523	Low	18.47647265	Low	0	Alive	2191	ChemotherapyHormone Therapy	Chemotherapy & Hormone Therapy	67	¡Ý60	Modified Radical Mastectomy	Modified Radical Mastectomy	Primary Tumor	M0	N3	T3	Lobular carcinoma, NOS	Ductal and Lobular Neoplasms	Infiltrating Lobular Carcinoma	stage iiic	Stage III	Positive	Positive	NA	NA	YES	YES
698	TCGA-A8-A06N	TCGA-A8-A06N-01A	Tumor	16.12164287	High	21.79083834	High	NA	Alive	NA	NA	NA	66	¡Ý60	Other	Other	Primary Tumor	M0	N0	T4	Infiltrating duct carcinoma, NOS	Ductal and Lobular Neoplasms	Infiltrating Ductal Carcinoma	stage iiib	Stage III	Positive	Negative	Negative	Luminal A	NA	NA
699	TCGA-D8-A1JJ	TCGA-D8-A1JJ-01A	Tumor	18.08122316	High	20.13333708	High	0	Alive	611	Chemotherapy	Chemotherapy	54	£¼60	Other	Other	Primary Tumor	M0	N0	T2	Infiltrating duct carcinoma, NOS	Ductal and Lobular Neoplasms	Infiltrating Ductal Carcinoma	stage iia	Stage II	Positive	Positive	Negative	Luminal A	YES	NO
700	TCGA-BH-A0DH	TCGA-BH-A0DH-01A	Tumor	12.41234596	Low	20.02512528	High	0	Alive	1156	ChemotherapyHormone Therapy	Chemotherapy & Hormone Therapy	63	¡Ý60	Other	Other	Primary Tumor	M0	N1	T2	Infiltrating duct carcinoma, NOS	Ductal and Lobular Neoplasms	Infiltrating Ductal Carcinoma	stage iib	Stage II	Positive	Positive	Negative	Luminal A	YES	YES
701	TCGA-A8-A08C	TCGA-A8-A08C-01A	Tumor	14.50628983	High	21.43089912	High	0	Alive	881	ChemotherapyHormone Therapy	Chemotherapy & Hormone Therapy	65	¡Ý60	Other	Other	Primary Tumor	M0	N0	T2	Infiltrating duct carcinoma, NOS	Ductal and Lobular Neoplasms	Infiltrating Ductal Carcinoma	stage iia	Stage II	Positive	Positive	Positive	Luminal B	YES	YES
702	TCGA-BH-A0HB	TCGA-BH-A0HB-01A	Tumor	13.75574107	Low	21.41242686	High	0	Alive	806	Hormone TherapyChemotherapyOther, specify in notes	Other	55	£¼60	Other	Other	Primary Tumor	M0	N0	T1	Infiltrating duct carcinoma, NOS	Ductal and Lobular Neoplasms	Infiltrating Ductal Carcinoma	stage ia	Stage I	Positive	Positive	NA	NA	NO	NO
703	TCGA-E9-A1NE	TCGA-E9-A1NE-01A	Tumor	12.62416588	Low	18.56705263	Low	0	Alive	1088	ChemotherapyHormone Therapy	Chemotherapy & Hormone Therapy	28	£¼60	NA	[Not Available]	Primary Tumor	M0	N1	T2	Infiltrating duct and lobular carcinoma	Ductal and Lobular Neoplasms	Infiltrating Ductal Carcinoma	stage iib	Stage II	Positive	Positive	Negative	Luminal A	YES	YES
704	TCGA-E2-A570	TCGA-E2-A570-01A	Tumor	12.76006366	Low	19.03048075	Low	0	Alive	931	Hormone Therapy	Hormone Therapy	47	£¼60	Simple Mastectomy	Simple Mastectomy	Primary Tumor	M0	N1	T1	Infiltrating duct carcinoma, NOS	Ductal and Lobular Neoplasms	Infiltrating Ductal Carcinoma	stage ib	Stage I	Positive	Positive	NA	NA	NO	YES
705	TCGA-A7-A6VV	TCGA-A7-A6VV-01A	Tumor	12.78930308	Low	11.89472295	Low	0	Alive	313	Chemotherapy	Chemotherapy	51	£¼60	Modified Radical Mastectomy	Modified Radical Mastectomy	Primary Tumor	M0	N0	T2	Infiltrating duct carcinoma, NOS	Ductal and Lobular Neoplasms	Infiltrating Ductal Carcinoma	stage iia	Stage II	Negative	Negative	Negative	TNBC	YES	NO
706	TCGA-A7-A13E	TCGA-A7-A13E-01A	Tumor	16.56384771	High	14.12175657	Low	1	Dead	614	Hormone TherapyTargeted Molecular therapyChemotherapy	Other	62	¡Ý60	Lumpectomy	Lumpectomy	Primary Tumor	NA	N1	T2	Infiltrating duct carcinoma, NOS	Ductal and Lobular Neoplasms	Infiltrating Ductal Carcinoma	stage iib	Stage II	Positive	Negative	NA	NA	NO	NO
707	TCGA-BH-A0BD	TCGA-BH-A0BD-01A	Tumor	15.28843096	High	18.73146441	Low	0	Alive	554	ChemotherapyHormone Therapy	Chemotherapy & Hormone Therapy	47	£¼60	Other	Other	Primary Tumor	M0	N1	T1	Infiltrating duct carcinoma, NOS	Ductal and Lobular Neoplasms	Infiltrating Ductal Carcinoma	stage iia	Stage II	Positive	Positive	Negative	Luminal A	YES	YES
708	TCGA-B6-A40C	TCGA-B6-A40C-01A	Tumor	11.98768359	Low	17.18174767	Low	0	Alive	2164	Hormone TherapyChemotherapy	Chemotherapy & Hormone Therapy	51	£¼60	Simple Mastectomy	Simple Mastectomy	Primary Tumor	M0	N0	T3	Lobular carcinoma, NOS	Ductal and Lobular Neoplasms	Infiltrating Lobular Carcinoma	stage iib	Stage II	Positive	Positive	Negative	Luminal A	YES	YES
709	TCGA-AR-A24K	TCGA-AR-A24K-01A	Tumor	13.00232398	Low	20.03620328	High	0	Alive	1548	Chemotherapy	Chemotherapy	46	£¼60	Other	Other	Primary Tumor	M0	N0	T2	Infiltrating duct carcinoma, NOS	Ductal and Lobular Neoplasms	Infiltrating Ductal Carcinoma	stage iia	Stage II	Positive	Positive	NA	NA	YES	NO
710	TCGA-E2-A14R	TCGA-E2-A14R-01A	Tumor	14.42844439	High	11.06132667	Low	0	Alive	1174	Chemotherapy	Chemotherapy	62	¡Ý60	Lumpectomy	Lumpectomy	Primary Tumor	M0	N0	T2	Infiltrating duct carcinoma, NOS	Ductal and Lobular Neoplasms	Infiltrating Ductal Carcinoma	stage iia	Stage II	Negative	Negative	Negative	TNBC	YES	NO
711	TCGA-LL-A9Q3	TCGA-LL-A9Q3-01A	Tumor	11.76228932	Low	20.0464778	High	0	Alive	532	ImmunotherapyChemotherapyHormone Therapy	Other	69	¡Ý60	Modified Radical Mastectomy	Modified Radical Mastectomy	Primary Tumor	NA	N3	T3	Lobular carcinoma, NOS	Ductal and Lobular Neoplasms	Infiltrating Lobular Carcinoma	stage iiic	Stage III	Positive	Positive	Positive	Luminal B	NO	NO
712	TCGA-BH-A6R8	TCGA-BH-A6R8-01A	Tumor	12.38534693	Low	19.36781235	Low	0	Alive	293	NA	NA	46	£¼60	Lumpectomy	Lumpectomy	Primary Tumor	M0	N0	T2	Infiltrating duct carcinoma, NOS	Ductal and Lobular Neoplasms	Infiltrating Ductal Carcinoma	stage iia	Stage II	Positive	Positive	NA	NA	NA	NA
713	TCGA-AC-A8OS	TCGA-AC-A8OS-01A	Tumor	13.71454445	Low	21.01582649	High	0	Alive	70	NA	NA	71	¡Ý60	Simple Mastectomy	Simple Mastectomy	Primary Tumor	NA	N0	T2	Lobular carcinoma, NOS	Ductal and Lobular Neoplasms	Infiltrating Lobular Carcinoma	stage iia	Stage II	Positive	Positive	Positive	Luminal B	NA	NA
714	TCGA-C8-A1HN	TCGA-C8-A1HN-01A	Tumor	14.66745236	High	21.39932652	High	0	Alive	394	NA	NA	56	£¼60	Modified Radical Mastectomy	Modified Radical Mastectomy	Primary Tumor	M0	N0	T2	Infiltrating duct carcinoma, NOS	Ductal and Lobular Neoplasms	Infiltrating Ductal Carcinoma	stage iia	Stage II	Positive	Positive	NA	NA	NA	NA
715	TCGA-BH-A18L	TCGA-BH-A18L-01A	Tumor	13.49723369	Low	20.56349356	High	1	Dead	811	NA	NA	50	£¼60	Other	Other	Primary Tumor	M0	N1	T3	Infiltrating duct carcinoma, NOS	Ductal and Lobular Neoplasms	Infiltrating Ductal Carcinoma	stage iiia	Stage III	Positive	Positive	Negative	Luminal A	NA	NA
716	TCGA-A8-A083	TCGA-A8-A083-01A	Tumor	13.17669977	Low	21.87800336	High	NA	Alive	NA	NA	NA	67	¡Ý60	Other	Other	Primary Tumor	M0	N0	T3	Infiltrating duct carcinoma, NOS	Ductal and Lobular Neoplasms	Infiltrating Ductal Carcinoma	stage iib	Stage II	Positive	Positive	Negative	Luminal A	NA	NA
717	TCGA-E2-A15C	TCGA-E2-A15C-01A	Tumor	12.15722047	Low	20.70242284	High	0	Alive	694	Hormone Therapy	Hormone Therapy	61	¡Ý60	Lumpectomy	Lumpectomy	Primary Tumor	M0	N0	T1	Infiltrating duct carcinoma, NOS	Ductal and Lobular Neoplasms	Infiltrating Ductal Carcinoma	stage i	Stage I	Positive	Positive	NA	NA	NO	YES
718	TCGA-BH-A0EA	TCGA-BH-A0EA-01A	Tumor	12.26137601	Low	19.86773803	High	1	Dead	991	Chemotherapy	Chemotherapy	72	¡Ý60	Other	Other	Primary Tumor	M0	N1	T1	Infiltrating duct carcinoma, NOS	Ductal and Lobular Neoplasms	Infiltrating Ductal Carcinoma	stage iia	Stage II	Positive	Positive	Negative	Luminal A	YES	NO
719	TCGA-EW-A1PG	TCGA-EW-A1PG-01A	Tumor	14.02563627	Low	18.16996804	Low	0	Alive	1051	ChemotherapyHormone Therapy	Chemotherapy & Hormone Therapy	53	£¼60	Modified Radical Mastectomy	Modified Radical Mastectomy	Primary Tumor	NA	N1	T2	Lobular carcinoma, NOS	Ductal and Lobular Neoplasms	Infiltrating Lobular Carcinoma	stage iib	Stage II	Positive	Positive	NA	NA	YES	YES
720	TCGA-D8-A27F	TCGA-D8-A27F-01A	Tumor	16.45441926	High	11.94129674	Low	0	Alive	488	Chemotherapy	Chemotherapy	40	£¼60	Modified Radical Mastectomy	Modified Radical Mastectomy	Primary Tumor	M0	N0	T2	Infiltrating duct carcinoma, NOS	Ductal and Lobular Neoplasms	Infiltrating Ductal Carcinoma	stage iia	Stage II	Negative	Negative	Negative	TNBC	YES	NO
721	TCGA-D8-A1XL	TCGA-D8-A1XL-01A	Tumor	12.95446056	Low	17.14553576	Low	0	Alive	606	Hormone TherapyChemotherapy	Chemotherapy & Hormone Therapy	34	£¼60	Lumpectomy	Lumpectomy	Primary Tumor	NA	N1	T2	Infiltrating duct carcinoma, NOS	Ductal and Lobular Neoplasms	Infiltrating Ductal Carcinoma	stage iib	Stage II	Positive	Positive	NA	NA	YES	YES
722	TCGA-A2-A3XT	TCGA-A2-A3XT-01A	Tumor	14.54644632	High	16.42866598	Low	0	Alive	2770	Chemotherapy	Chemotherapy	45	£¼60	Modified Radical Mastectomy	Modified Radical Mastectomy	Primary Tumor	M0	N1	T2	Infiltrating duct carcinoma, NOS	Ductal and Lobular Neoplasms	Infiltrating Ductal Carcinoma	stage iib	Stage II	Negative	Negative	Negative	TNBC	YES	NO
723	TCGA-E9-A1RE	TCGA-E9-A1RE-01A	Tumor	NA	NA	21.56534727	High	0	Alive	1419	ChemotherapyHormone Therapy	Chemotherapy & Hormone Therapy	74	¡Ý60	Modified Radical Mastectomy	Modified Radical Mastectomy	Primary Tumor	M0	N2	T2	Infiltrating duct carcinoma, NOS	Ductal and Lobular Neoplasms	Infiltrating Ductal Carcinoma	stage iiia	Stage III	NA	NA	NA	NA	YES	YES
724	TCGA-E9-A1N6	TCGA-E9-A1N6-01A	Tumor	14.17089836	High	19.62445507	High	1	Dead	678	Hormone TherapyChemotherapy	Chemotherapy & Hormone Therapy	52	£¼60	NA	[Not Available]	Primary Tumor	M0	N1	T2	Infiltrating duct carcinoma, NOS	Ductal and Lobular Neoplasms	Infiltrating Ductal Carcinoma	stage iib	Stage II	Positive	Positive	Positive	Luminal B	YES	YES
725	TCGA-E2-A2P5	TCGA-E2-A2P5-01A	Tumor	13.78295191	Low	19.32971599	Low	1	Dead	821	Hormone Therapy	Hormone Therapy	78	¡Ý60	Modified Radical Mastectomy	Modified Radical Mastectomy	Primary Tumor	M0	N3	T2	Lobular carcinoma, NOS	Ductal and Lobular Neoplasms	Infiltrating Lobular Carcinoma	stage iiic	Stage III	Positive	Positive	NA	NA	NO	YES
726	TCGA-A2-A0YM	TCGA-A2-A0YM-01A	Tumor	NA	NA	11.97214849	Low	0	Alive	965	NA	NA	67	¡Ý60	Lumpectomy	Lumpectomy	Primary Tumor	M0	N0	T2	Infiltrating duct carcinoma, NOS	Ductal and Lobular Neoplasms	Infiltrating Ductal Carcinoma	stage iia	Stage II	Negative	Negative	NA	NA	NA	NA
727	TCGA-BH-A0DG	TCGA-BH-A0DG-01A	Tumor	13.02494609	Low	18.44827109	Low	0	Alive	2041	Chemotherapy	Chemotherapy	30	£¼60	Other	Other	Primary Tumor	M0	N0	T2	Infiltrating duct carcinoma, NOS	Ductal and Lobular Neoplasms	Infiltrating Ductal Carcinoma	stage iia	Stage II	Positive	Negative	Negative	Luminal A	YES	NO
728	TCGA-AO-A1KO	TCGA-AO-A1KO-01A	Tumor	12.63438314	Low	18.03289638	Low	0	Alive	622	ChemotherapyHormone Therapy	Chemotherapy & Hormone Therapy	46	£¼60	Simple Mastectomy	Simple Mastectomy	Primary Tumor	M0	N0	T3	Lobular carcinoma, NOS	Ductal and Lobular Neoplasms	Infiltrating Lobular Carcinoma	stage iib	Stage II	Positive	Positive	Negative	Luminal A	YES	YES
729	TCGA-E2-A10A	TCGA-E2-A10A-01A	Tumor	15.20098697	High	20.18283585	High	0	Alive	1229	Hormone TherapyTargeted Molecular therapy	Other	41	£¼60	Simple Mastectomy	Simple Mastectomy	Primary Tumor	M0	N0	T3	Infiltrating duct carcinoma, NOS	Ductal and Lobular Neoplasms	Infiltrating Ductal Carcinoma	stage iib	Stage II	Positive	Positive	Positive	Luminal B	NO	NO
730	TCGA-A8-A091	TCGA-A8-A091-01A	Tumor	14.41133684	High	20.59311752	High	0	Alive	1004	ChemotherapyHormone TherapyAncillary	Other	61	¡Ý60	Other	Other	Primary Tumor	M0	N0	T2	Infiltrating duct carcinoma, NOS	Ductal and Lobular Neoplasms	Infiltrating Ductal Carcinoma	stage iia	Stage II	Positive	Negative	Negative	Luminal A	NO	NO
731	TCGA-A2-A25F	TCGA-A2-A25F-01A	Tumor	16.13634871	High	13.72896521	Low	0	Alive	322	Chemotherapy	Chemotherapy	66	¡Ý60	Lumpectomy	Lumpectomy	Primary Tumor	M0	N0	T2	Infiltrating duct carcinoma, NOS	Ductal and Lobular Neoplasms	Infiltrating Ductal Carcinoma	stage iia	Stage II	Negative	Positive	Negative	Luminal A	YES	NO
732	TCGA-BH-A0BC	TCGA-BH-A0BC-01A	Tumor	16.35207332	High	20.62724498	High	0	Alive	974	ChemotherapyHormone Therapy	Chemotherapy & Hormone Therapy	60	¡Ý60	Other	Other	Primary Tumor	M0	N3	T2	Infiltrating duct carcinoma, NOS	Ductal and Lobular Neoplasms	Infiltrating Ductal Carcinoma	stage iiic	Stage III	Positive	Positive	Negative	Luminal A	YES	YES
733	TCGA-E9-A5FL	TCGA-E9-A5FL-01A	Tumor	16.35847608	High	15.68850212	Low	0	Alive	24	NA	NA	65	¡Ý60	Modified Radical Mastectomy	Modified Radical Mastectomy	Primary Tumor	M0	N0	T3	Metaplastic carcinoma, NOS	Complex Epithelial Neoplasms	Other	stage iib	Stage II	Negative	Negative	Negative	TNBC	NA	NA
734	TCGA-A2-A0CL	TCGA-A2-A0CL-01A	Tumor	14.25716672	High	16.36690872	Low	0	Alive	3015	ChemotherapyHormone TherapyOther, specify in notes	Other	37	£¼60	Modified Radical Mastectomy	Modified Radical Mastectomy	Primary Tumor	M0	N2	T3	Infiltrating duct carcinoma, NOS	Ductal and Lobular Neoplasms	Infiltrating Ductal Carcinoma	stage iiia	Stage III	Positive	Positive	Negative	Luminal A	NO	NO
735	TCGA-E2-A1II	TCGA-E2-A1II-01A	Tumor	13.99884431	Low	11.50544401	Low	0	Alive	1025	Chemotherapy	Chemotherapy	51	£¼60	Lumpectomy	Lumpectomy	Primary Tumor	M0	N0	T1	Infiltrating duct carcinoma, NOS	Ductal and Lobular Neoplasms	Infiltrating Ductal Carcinoma	stage i	Stage I	Negative	Positive	Negative	Luminal A	YES	NO
736	TCGA-BH-A0C3	TCGA-BH-A0C3-01A	Tumor	15.80011217	High	18.40051592	Low	0	Alive	2709	Chemotherapy	Chemotherapy	47	£¼60	Other	Other	Primary Tumor	M0	N0	T1	Infiltrating duct and lobular carcinoma	Ductal and Lobular Neoplasms	Other	stage i	Stage I	Positive	Negative	Negative	Luminal A	YES	NO
737	TCGA-A2-A0D0	TCGA-A2-A0D0-01A	Tumor	12.72527952	Low	10.53689579	Low	0	Alive	2048	Chemotherapy	Chemotherapy	60	¡Ý60	Simple Mastectomy	Simple Mastectomy	Primary Tumor	M0	N0	T2	Infiltrating duct carcinoma, NOS	Ductal and Lobular Neoplasms	Infiltrating Ductal Carcinoma	stage iia	Stage II	Negative	Negative	Negative	TNBC	YES	NO
738	TCGA-B6-A0RI	TCGA-B6-A0RI-01A	Tumor	13.57335215	Low	19.91799778	High	0	Alive	7126	NA	NA	44	£¼60	Modified Radical Mastectomy	Modified Radical Mastectomy	Primary Tumor	M0	N1	T4	Infiltrating duct carcinoma, NOS	Ductal and Lobular Neoplasms	Infiltrating Ductal Carcinoma	stage iiib	Stage III	Positive	Positive	NA	NA	NA	NA
739	TCGA-E9-A248	TCGA-E9-A248-01A	Tumor	NA	NA	14.45792491	Low	0	Alive	59	Chemotherapy	Chemotherapy	51	£¼60	Lumpectomy	Lumpectomy	Primary Tumor	M0	N0	T2	Infiltrating duct carcinoma, NOS	Ductal and Lobular Neoplasms	Infiltrating Ductal Carcinoma	stage iia	Stage II	NA	NA	NA	NA	YES	NO
740	TCGA-EW-A424	TCGA-EW-A424-01A	Tumor	13.28949571	Low	18.64766325	Low	0	Alive	715	ChemotherapyHormone Therapy	Chemotherapy & Hormone Therapy	51	£¼60	Simple Mastectomy	Simple Mastectomy	Primary Tumor	NA	N1	T3	Lobular carcinoma, NOS	Ductal and Lobular Neoplasms	Infiltrating Lobular Carcinoma	stage iiia	Stage III	Positive	Positive	Positive	Luminal B	YES	YES
741	TCGA-C8-A12L	TCGA-C8-A12L-01A	Tumor	NA	NA	14.37143148	Low	0	Alive	363	NA	NA	67	¡Ý60	Other	Other	Primary Tumor	M0	N0	T2	Infiltrating duct carcinoma, NOS	Ductal and Lobular Neoplasms	Infiltrating Ductal Carcinoma	stage iia	Stage II	Negative	Negative	NA	NA	NA	NA
742	TCGA-PE-A5DD	TCGA-PE-A5DD-01A	Tumor	12.7641958	Low	20.46200137	High	0	Alive	1953	Hormone TherapyChemotherapy	Chemotherapy & Hormone Therapy	64	¡Ý60	Other	Other	Primary Tumor	M0	N0	T2	Lobular carcinoma, NOS	Ductal and Lobular Neoplasms	Infiltrating Lobular Carcinoma	stage iia	Stage II	Positive	Negative	Positive	Luminal B	YES	YES
743	TCGA-AO-A03M	TCGA-AO-A03M-01B	Tumor	14.16168702	High	17.839398	Low	0	Alive	1866	ChemotherapyHormone Therapy	Chemotherapy & Hormone Therapy	29	£¼60	Simple Mastectomy	Simple Mastectomy	Primary Tumor	M0	N0	T1	Infiltrating duct carcinoma, NOS	Ductal and Lobular Neoplasms	Infiltrating Ductal Carcinoma	stage i	Stage I	Positive	Positive	Negative	Luminal A	YES	YES
744	TCGA-AQ-A1H3	TCGA-AQ-A1H3-01A	Tumor	13.16404152	Low	20.12727288	High	0	Alive	989	ChemotherapyHormone Therapy	Chemotherapy & Hormone Therapy	49	£¼60	Modified Radical Mastectomy	Modified Radical Mastectomy	Primary Tumor	NA	N3	T2	Infiltrating duct carcinoma, NOS	Ductal and Lobular Neoplasms	Infiltrating Ductal Carcinoma	stage iiic	Stage III	Positive	Positive	Negative	Luminal A	YES	YES
745	TCGA-A8-A0A6	TCGA-A8-A0A6-01A	Tumor	14.74823618	High	18.62003024	Low	0	Alive	640	ChemotherapyHormone TherapyAncillary	Other	64	¡Ý60	Other	Other	Primary Tumor	M0	N3	T2	Lobular carcinoma, NOS	Ductal and Lobular Neoplasms	Infiltrating Lobular Carcinoma	stage iiic	Stage III	Positive	Positive	Negative	Luminal A	NO	NO
746	TCGA-A2-A0T3	TCGA-A2-A0T3-01A	Tumor	15.11642208	High	20.01332716	High	0	Alive	1516	ChemotherapyHormone Therapy	Chemotherapy & Hormone Therapy	37	£¼60	Lumpectomy	Lumpectomy	Primary Tumor	M0	N1	T1	Infiltrating duct carcinoma, NOS	Ductal and Lobular Neoplasms	Infiltrating Ductal Carcinoma	stage ib	Stage I	Positive	Positive	NA	NA	YES	YES
747	TCGA-AN-A0FT	TCGA-AN-A0FT-01A	Tumor	10.30700458	Low	18.93077985	Low	0	Alive	214	NA	NA	63	¡Ý60	Modified Radical Mastectomy	Modified Radical Mastectomy	Primary Tumor	M0	N1	T2	Infiltrating duct carcinoma, NOS	Ductal and Lobular Neoplasms	Infiltrating Ductal Carcinoma	stage iib	Stage II	Positive	Positive	Positive	Luminal B	NA	NA
748	TCGA-EW-A1P8	TCGA-EW-A1P8-01A	Tumor	12.61654391	Low	14.50221361	Low	1	Dead	239	Chemotherapy	Chemotherapy	58	£¼60	Lumpectomy	Lumpectomy	Primary Tumor	M0	N3	T2	Infiltrating duct carcinoma, NOS	Ductal and Lobular Neoplasms	Infiltrating Ductal Carcinoma	stage iiic	Stage III	Negative	Negative	Negative	TNBC	YES	NO
749	TCGA-AO-A1KP	TCGA-AO-A1KP-01A	Tumor	13.52813452	Low	20.63192663	High	0	Alive	2953	ChemotherapyHormone Therapy	Chemotherapy & Hormone Therapy	77	¡Ý60	Simple Mastectomy	Simple Mastectomy	Primary Tumor	M0	N1	T1	Infiltrating duct carcinoma, NOS	Ductal and Lobular Neoplasms	Infiltrating Ductal Carcinoma	stage iia	Stage II	Positive	Positive	Negative	Luminal A	YES	YES
750	TCGA-D8-A3Z5	TCGA-D8-A3Z5-01A	Tumor	12.36160493	Low	19.0454047	Low	0	Alive	1015	NA	NA	54	£¼60	Simple Mastectomy	Simple Mastectomy	Primary Tumor	M0	N3	T2	Lobular carcinoma, NOS	Ductal and Lobular Neoplasms	Infiltrating Lobular Carcinoma	stage iiic	Stage III	Positive	Positive	Negative	Luminal A	NA	NA
751	TCGA-B6-A1KC	TCGA-B6-A1KC-01B	Tumor	13.58070278	Low	19.94195021	High	0	Alive	1326	NA	NA	67	¡Ý60	Lumpectomy	Lumpectomy	Primary Tumor	M0	N1	T2	Infiltrating duct carcinoma, NOS	Ductal and Lobular Neoplasms	Infiltrating Ductal Carcinoma	stage iib	Stage II	Positive	Negative	Negative	Luminal A	NA	NA
752	TCGA-BH-A0E7	TCGA-BH-A0E7-01A	Tumor	10.29857972	Low	20.94555838	High	0	Alive	1363	Hormone Therapy	Hormone Therapy	79	¡Ý60	Other	Other	Primary Tumor	M0	N1	T2	Infiltrating duct carcinoma, NOS	Ductal and Lobular Neoplasms	Infiltrating Ductal Carcinoma	stage iib	Stage II	Positive	Positive	Negative	Luminal A	NO	YES
753	TCGA-AO-A12C	TCGA-AO-A12C-01A	Tumor	13.95873789	Low	18.82130263	Low	0	Alive	2372	ChemotherapyHormone TherapyTargeted Molecular therapy	Other	42	£¼60	Lumpectomy	Lumpectomy	Primary Tumor	M0	N1	T2	Infiltrating duct carcinoma, NOS	Ductal and Lobular Neoplasms	Infiltrating Ductal Carcinoma	stage iib	Stage II	Positive	Positive	Positive	Luminal B	NO	NO
754	TCGA-BH-A1F6	TCGA-BH-A1F6-01A	Tumor	13.7711196	Low	13.35947906	Low	1	Dead	2965	NA	NA	51	£¼60	Modified Radical Mastectomy	Modified Radical Mastectomy	Primary Tumor	NA	N2	T4	Infiltrating duct carcinoma, NOS	Ductal and Lobular Neoplasms	Infiltrating Ductal Carcinoma	not reported	NA	Negative	Negative	Negative	TNBC	NA	NA
755	TCGA-E2-A14V	TCGA-E2-A14V-01A	Tumor	13.80862889	Low	18.07996924	Low	0	Alive	1042	ChemotherapyHormone Therapy	Chemotherapy & Hormone Therapy	53	£¼60	Lumpectomy	Lumpectomy	Primary Tumor	M0	N1	T2	Infiltrating duct carcinoma, NOS	Ductal and Lobular Neoplasms	Infiltrating Ductal Carcinoma	stage iib	Stage II	Positive	Positive	Positive	Luminal B	YES	YES
756	TCGA-A8-A096	TCGA-A8-A096-01A	Tumor	13.55117751	Low	20.32887424	High	NA	Alive	NA	NA	NA	73	¡Ý60	Other	Other	Primary Tumor	M0	N0	T2	Infiltrating duct carcinoma, NOS	Ductal and Lobular Neoplasms	Infiltrating Ductal Carcinoma	stage iia	Stage II	Positive	Positive	Negative	Luminal A	NA	NA
757	TCGA-BH-A1F0	TCGA-BH-A1F0-01A	Tumor	NA	NA	13.85746929	Low	1	Dead	785	NA	NA	80	¡Ý60	Modified Radical Mastectomy	Modified Radical Mastectomy	Primary Tumor	M0	N1	T1	Infiltrating duct carcinoma, NOS	Ductal and Lobular Neoplasms	Infiltrating Ductal Carcinoma	stage iia	Stage II	Negative	NA	Negative	NA	NA	NA
758	TCGA-E9-A1N5	TCGA-E9-A1N5-01A	Tumor	13.23766825	Low	19.13397999	Low	0	Alive	1120	ChemotherapyHormone Therapy	Chemotherapy & Hormone Therapy	45	£¼60	NA	[Not Available]	Primary Tumor	M0	N1	T2	Infiltrating duct and lobular carcinoma	Ductal and Lobular Neoplasms	Other	stage iib	Stage II	Positive	Positive	Positive	Luminal B	YES	YES
759	TCGA-A2-A0SV	TCGA-A2-A0SV-01A	Tumor	12.13897794	Low	17.52028823	Low	1	Dead	825	Other, specify in notesHormone TherapyChemotherapy	Other	63	¡Ý60	Simple Mastectomy	Simple Mastectomy	Primary Tumor	M1	N2	T2	Infiltrating duct carcinoma, NOS	Ductal and Lobular Neoplasms	Infiltrating Ductal Carcinoma	stage iv	Stage IV	Positive	Positive	NA	NA	NO	NO
760	TCGA-OL-A5S0	TCGA-OL-A5S0-01A	Tumor	12.95345169	Low	11.08499589	Low	0	Alive	620	ChemotherapyHormone Therapy	Chemotherapy & Hormone Therapy	66	¡Ý60	Modified Radical Mastectomy	Modified Radical Mastectomy	Primary Tumor	NA	N1	T2	Infiltrating duct carcinoma, NOS	Ductal and Lobular Neoplasms	Infiltrating Ductal Carcinoma	stage iib	Stage II	Positive	Negative	NA	NA	YES	YES
761	TCGA-AR-A5QM	TCGA-AR-A5QM-01A	Tumor	12.8858069	Low	20.0489548	High	0	Alive	2231	Hormone Therapy	Hormone Therapy	62	¡Ý60	Other	Other	Primary Tumor	M0	N0	T2	Lobular carcinoma, NOS	Ductal and Lobular Neoplasms	Infiltrating Lobular Carcinoma	stage iia	Stage II	Positive	Positive	NA	NA	NO	YES
762	TCGA-AO-A0JL	TCGA-AO-A0JL-01A	Tumor	13.5148063	Low	14.19218418	Low	0	Alive	1683	ChemotherapyTargeted Molecular therapy	Other	59	£¼60	Modified Radical Mastectomy	Modified Radical Mastectomy	Primary Tumor	M0	N2	T2	Infiltrating duct carcinoma, NOS	Ductal and Lobular Neoplasms	Infiltrating Ductal Carcinoma	stage iiia	Stage III	Negative	Negative	Negative	TNBC	NO	NO
763	TCGA-AN-A049	TCGA-AN-A049-01A	Tumor	16.19799892	High	21.3135538	High	0	Alive	19	NA	NA	62	¡Ý60	Simple Mastectomy	Simple Mastectomy	Primary Tumor	M0	N0	T2	Infiltrating duct carcinoma, NOS	Ductal and Lobular Neoplasms	Infiltrating Ductal Carcinoma	stage iia	Stage II	Positive	Positive	Negative	Luminal A	NA	NA
764	TCGA-A8-A08I	TCGA-A8-A08I-01A	Tumor	15.99922254	High	21.57200058	High	0	Alive	365	ChemotherapyHormone Therapy	Chemotherapy & Hormone Therapy	53	£¼60	Other	Other	Primary Tumor	M0	N0	T2	Infiltrating duct carcinoma, NOS	Ductal and Lobular Neoplasms	Infiltrating Ductal Carcinoma	stage iia	Stage II	Positive	Positive	Negative	Luminal A	YES	YES
765	TCGA-A7-A0DA	TCGA-A7-A0DA-01A	Tumor	14.97383226	High	11.83231337	Low	0	Alive	1085	Chemotherapy	Chemotherapy	62	¡Ý60	Lumpectomy	Lumpectomy	Primary Tumor	M0	N0	T2	Infiltrating duct carcinoma, NOS	Ductal and Lobular Neoplasms	Infiltrating Ductal Carcinoma	stage iia	Stage II	Negative	Negative	Negative	TNBC	YES	NO
766	TCGA-A2-A0CS	TCGA-A2-A0CS-01A	Tumor	13.12223641	Low	20.53927058	High	1	Dead	2348	Other, specify in notesHormone Therapy	Other	73	¡Ý60	Modified Radical Mastectomy	Modified Radical Mastectomy	Primary Tumor	M1	N3	T4	Infiltrating duct carcinoma, NOS	Ductal and Lobular Neoplasms	Infiltrating Ductal Carcinoma	stage iv	Stage IV	Positive	Positive	NA	NA	NO	NO
767	TCGA-A7-A5ZX	TCGA-A7-A5ZX-01A	Tumor	12.72613061	Low	18.19824669	Low	0	Alive	336	ChemotherapyHormone Therapy	Chemotherapy & Hormone Therapy	48	£¼60	Other	Other	Primary Tumor	M0	N3	T2	Lobular carcinoma, NOS	Ductal and Lobular Neoplasms	Infiltrating Lobular Carcinoma	stage iiic	Stage III	Positive	Positive	Negative	Luminal A	YES	YES
768	TCGA-A2-A3XS	TCGA-A2-A3XS-01A	Tumor	NA	NA	11.28817617	Low	1	Dead	1032	ChemotherapyHormone TherapyAncillary	Other	62	¡Ý60	Lumpectomy	Lumpectomy	Primary Tumor	M0	N2	T1	Infiltrating duct carcinoma, NOS	Ductal and Lobular Neoplasms	Infiltrating Ductal Carcinoma	stage iiia	Stage III	Negative	Negative	NA	NA	NO	NO
769	TCGA-BH-A0HA	TCGA-BH-A0HA-01A	Tumor	11.33989581	Low	18.15531859	Low	0	Alive	1611	NA	NA	31	£¼60	Other	Other	Primary Tumor	M0	N0	T1	Infiltrating duct carcinoma, NOS	Ductal and Lobular Neoplasms	Infiltrating Ductal Carcinoma	stage i	Stage I	Positive	Positive	NA	NA	NA	NA
770	TCGA-A7-A56D	TCGA-A7-A56D-01A	Tumor	10.21179325	Low	19.08166113	Low	0	Alive	448	Hormone Therapy	Hormone Therapy	84	¡Ý60	Lumpectomy	Lumpectomy	Primary Tumor	M0	N0	T2	Infiltrating duct carcinoma, NOS	Ductal and Lobular Neoplasms	Infiltrating Ductal Carcinoma	stage iia	Stage II	Positive	Positive	Negative	Luminal A	NO	YES
771	TCGA-AC-A8OQ	TCGA-AC-A8OQ-01A	Tumor	NA	NA	13.44329055	Low	0	Alive	34	NA	NA	72	¡Ý60	Lumpectomy	Lumpectomy	Primary Tumor	NA	N1	T2	Infiltrating duct carcinoma, NOS	Ductal and Lobular Neoplasms	Infiltrating Ductal Carcinoma	stage iib	Stage II	Negative	Negative	NA	NA	NA	NA
772	TCGA-C8-A273	TCGA-C8-A273-01A	Tumor	12.02528232	Low	19.68179922	High	0	Alive	513	Hormone Therapy	Hormone Therapy	29	£¼60	Other	Other	Primary Tumor	M0	N1	T2	Infiltrating duct carcinoma, NOS	Ductal and Lobular Neoplasms	Infiltrating Ductal Carcinoma	stage iib	Stage II	Positive	Positive	Negative	Luminal A	NO	YES
773	TCGA-A8-A097	TCGA-A8-A097-01A	Tumor	14.26095733	High	20.08553521	High	0	Alive	365	ChemotherapyHormone Therapy	Chemotherapy & Hormone Therapy	65	¡Ý60	Other	Other	Primary Tumor	M0	N1	T2	Infiltrating duct carcinoma, NOS	Ductal and Lobular Neoplasms	Infiltrating Ductal Carcinoma	stage iib	Stage II	Positive	Positive	Positive	Luminal B	YES	YES
774	TCGA-AC-A7VC	TCGA-AC-A7VC-01A	Tumor	13.26246795	Low	12.22981637	Low	0	Alive	1	NA	NA	56	£¼60	Simple Mastectomy	Simple Mastectomy	Primary Tumor	NA	N0	T3	Metaplastic carcinoma, NOS	Complex Epithelial Neoplasms	Other	stage iib	Stage II	Negative	Negative	Negative	TNBC	NA	NA
775	TCGA-BH-A0BG	TCGA-BH-A0BG-01A	Tumor	13.65836499	Low	12.15608595	Low	0	Alive	1871	NA	NA	73	¡Ý60	Other	Other	Primary Tumor	M0	N0	T1	Infiltrating duct carcinoma, NOS	Ductal and Lobular Neoplasms	Infiltrating Ductal Carcinoma	stage i	Stage I	Negative	Negative	Negative	TNBC	NA	NA
776	TCGA-B6-A1KI	TCGA-B6-A1KI-01A	Tumor	13.86393752	Low	21.11932853	High	0	Alive	2236	NA	NA	63	¡Ý60	Other	Other	Primary Tumor	M0	N0	T1	Infiltrating duct carcinoma, NOS	Ductal and Lobular Neoplasms	Infiltrating Ductal Carcinoma	stage i	Stage I	Positive	Positive	NA	NA	NA	NA
777	TCGA-BH-A0B3	TCGA-BH-A0B3-01A	Tumor	14.94139583	High	13.58647647	Low	0	Alive	1203	Chemotherapy	Chemotherapy	53	£¼60	Other	Other	Primary Tumor	M0	N1	T2	Infiltrating duct carcinoma, NOS	Ductal and Lobular Neoplasms	Infiltrating Ductal Carcinoma	stage iib	Stage II	Negative	Negative	Negative	TNBC	YES	NO
778	TCGA-B6-A0RP	TCGA-B6-A0RP-01A	Tumor	13.03684994	Low	21.25611676	High	1	Dead	3126	NA	NA	73	¡Ý60	Lumpectomy	Lumpectomy	Primary Tumor	M0	N1	T2	Infiltrating duct and lobular carcinoma	Ductal and Lobular Neoplasms	Other	not reported	NA	Positive	Positive	NA	NA	NA	NA
779	TCGA-E2-A15K	TCGA-E2-A15K-01A	Tumor	12.59923614	Low	20.23610977	High	0	Alive	275	Chemotherapy	Chemotherapy	58	£¼60	Lumpectomy	Lumpectomy	Primary Tumor	M0	N1	T2	Infiltrating duct carcinoma, NOS	Ductal and Lobular Neoplasms	Infiltrating Ductal Carcinoma	stage iib	Stage II	Positive	Positive	NA	NA	YES	NO
780	TCGA-D8-A1XG	TCGA-D8-A1XG-01A	Tumor	15.84609844	High	21.54324033	High	0	Alive	448	NA	NA	86	¡Ý60	Modified Radical Mastectomy	Modified Radical Mastectomy	Primary Tumor	M0	N1	T4	Infiltrating duct carcinoma, NOS	Ductal and Lobular Neoplasms	Infiltrating Ductal Carcinoma	stage iiib	Stage III	Positive	Negative	Negative	Luminal A	NA	NA
781	TCGA-BH-A0DE	TCGA-BH-A0DE-01A	Tumor	16.41075151	High	19.22957739	Low	0	Alive	2372	NA	NA	62	¡Ý60	Other	Other	Primary Tumor	M0	N0	T2	Infiltrating duct carcinoma, NOS	Ductal and Lobular Neoplasms	Infiltrating Ductal Carcinoma	stage iia	Stage II	Positive	Positive	Negative	Luminal A	NA	NA
782	TCGA-EW-A2FW	TCGA-EW-A2FW-01A	Tumor	13.2959298	Low	20.81921513	High	0	Alive	672	ChemotherapyHormone Therapy	Chemotherapy & Hormone Therapy	52	£¼60	Lumpectomy	Lumpectomy	Primary Tumor	NA	N0	T2	Intraductal papillary adenocarcinoma with invasion	Ductal and Lobular Neoplasms	Other	stage iia	Stage II	Positive	Positive	Negative	Luminal A	YES	YES
783	TCGA-C8-A138	TCGA-C8-A138-01A	Tumor	11.1531523	Low	16.4812906	Low	0	Alive	380	NA	NA	54	£¼60	Modified Radical Mastectomy	Modified Radical Mastectomy	Primary Tumor	M0	N2	T2	Infiltrating duct carcinoma, NOS	Ductal and Lobular Neoplasms	Infiltrating Ductal Carcinoma	stage iiia	Stage III	Positive	Negative	NA	NA	NA	NA
784	TCGA-B6-A0IC	TCGA-B6-A0IC-01A	Tumor	13.5995978	Low	21.44856945	High	NA	Dead	NA	NA	NA	90	¡Ý60	Other	Other	Primary Tumor	NA	NA	T2	Intraductal papillary adenocarcinoma with invasion	Ductal and Lobular Neoplasms	Other	stage x	NA	Positive	Positive	NA	NA	NA	NA
785	TCGA-E2-A1IF	TCGA-E2-A1IF-01A	Tumor	12.74072112	Low	19.76790969	High	0	Alive	1138	Hormone Therapy	Hormone Therapy	74	¡Ý60	Lumpectomy	Lumpectomy	Primary Tumor	M0	N0	T1	Infiltrating duct carcinoma, NOS	Ductal and Lobular Neoplasms	Infiltrating Ductal Carcinoma	stage i	Stage I	Positive	Positive	Negative	Luminal A	NO	YES
786	TCGA-E9-A6HE	TCGA-E9-A6HE-01A	Tumor	12.90463338	Low	19.41189037	Low	0	Alive	847	ChemotherapyHormone Therapy	Chemotherapy & Hormone Therapy	45	£¼60	Simple Mastectomy	Simple Mastectomy	Primary Tumor	NA	N3	T3	Lobular carcinoma, NOS	Ductal and Lobular Neoplasms	Infiltrating Lobular Carcinoma	stage iiic	Stage III	Positive	Positive	Negative	Luminal A	YES	YES
787	TCGA-A7-A26G	TCGA-A7-A26G-01A	Tumor	16.41993532	High	13.04201889	Low	0	Alive	722	Chemotherapy	Chemotherapy	50	£¼60	Other	Other	Primary Tumor	M0	N0	T2	Metaplastic carcinoma, NOS	Complex Epithelial Neoplasms	Other	stage iia	Stage II	Negative	Negative	Negative	TNBC	YES	NO
788	TCGA-D8-A27E	TCGA-D8-A27E-01A	Tumor	15.32330518	High	22.05258006	High	0	Alive	530	Hormone Therapy	Hormone Therapy	66	¡Ý60	Other	Other	Primary Tumor	M0	N0	T1	Infiltrating duct mixed with other types of carcinoma	Ductal and Lobular Neoplasms	Other	stage ia	Stage I	Positive	Positive	Negative	Luminal A	NO	YES
789	TCGA-AO-A0J9	TCGA-AO-A0J9-01A	Tumor	11.89458373	Low	19.34964276	Low	0	Alive	1613	ChemotherapyHormone TherapyOther, specify in notes	Other	61	¡Ý60	Lumpectomy	Lumpectomy	Primary Tumor	M0	N3	T2	Lobular carcinoma, NOS	Ductal and Lobular Neoplasms	Infiltrating Lobular Carcinoma	stage iiic	Stage III	Positive	Positive	NA	NA	NO	NO
790	TCGA-AC-A3W5	TCGA-AC-A3W5-01A	Tumor	12.69962724	Low	15.47554606	Low	0	Alive	504	ChemotherapyTargeted Molecular therapyHormone Therapy	Other	65	¡Ý60	Lumpectomy	Lumpectomy	Primary Tumor	NA	N0	T2	Lobular carcinoma, NOS	Ductal and Lobular Neoplasms	Infiltrating Lobular Carcinoma	stage iia	Stage II	Positive	Positive	NA	NA	NO	NO
791	TCGA-AC-A7VB	TCGA-AC-A7VB-01A	Tumor	12.61550569	Low	20.83214938	High	0	Alive	250	NA	NA	51	£¼60	Modified Radical Mastectomy	Modified Radical Mastectomy	Primary Tumor	NA	N1	T1	Infiltrating duct carcinoma, NOS	Ductal and Lobular Neoplasms	Infiltrating Ductal Carcinoma	stage iia	Stage II	Positive	Negative	NA	NA	NA	NA
792	TCGA-A8-A06X	TCGA-A8-A06X-01A	Tumor	15.56574465	High	21.1495298	High	1	Dead	943	NA	NA	77	¡Ý60	Other	Other	Primary Tumor	M0	N0	T3	Infiltrating duct carcinoma, NOS	Ductal and Lobular Neoplasms	Infiltrating Ductal Carcinoma	stage iib	Stage II	Positive	Negative	Positive	Luminal B	NA	NA
793	TCGA-A2-A1G1	TCGA-A2-A1G1-01A	Tumor	NA	NA	13.63065279	Low	0	Alive	584	NA	NA	85	¡Ý60	Lumpectomy	Lumpectomy	Primary Tumor	M0	N1	T2	Infiltrating duct carcinoma, NOS	Ductal and Lobular Neoplasms	Infiltrating Ductal Carcinoma	stage iib	Stage II	Negative	Negative	NA	NA	NA	NA
794	TCGA-E2-A1LL	TCGA-E2-A1LL-01A	Tumor	17.41954736	High	15.17700657	Low	0	Alive	1309	Chemotherapy	Chemotherapy	73	¡Ý60	Simple Mastectomy	Simple Mastectomy	Primary Tumor	NA	N2	T3	Infiltrating duct carcinoma, NOS	Ductal and Lobular Neoplasms	Infiltrating Ductal Carcinoma	stage iiia	Stage III	Negative	Negative	Negative	TNBC	YES	NO
795	TCGA-S3-AA0Z	TCGA-S3-AA0Z-01A	Tumor	12.2773577	Low	18.42940182	Low	0	Alive	629	AncillaryChemotherapyHormone Therapy	Other	63	¡Ý60	Modified Radical Mastectomy	Modified Radical Mastectomy	Primary Tumor	M0	N1	T2	Infiltrating duct carcinoma, NOS	Ductal and Lobular Neoplasms	Infiltrating Ductal Carcinoma	stage iib	Stage II	Positive	Positive	NA	NA	NO	NO
796	TCGA-LL-A7SZ	TCGA-LL-A7SZ-01A	Tumor	12.81649729	Low	17.85027546	Low	0	Alive	594	ChemotherapyHormone Therapy	Chemotherapy & Hormone Therapy	49	£¼60	Other	Other	Primary Tumor	NA	N1	T2	Infiltrating duct carcinoma, NOS	Ductal and Lobular Neoplasms	Infiltrating Ductal Carcinoma	stage iib	Stage II	Positive	Positive	Negative	Luminal A	YES	YES
797	TCGA-A7-A0DB	TCGA-A7-A0DB-01A	Tumor	12.51081929	Low	20.85785893	High	0	Alive	1007	Hormone Therapy	Hormone Therapy	56	£¼60	Simple Mastectomy	Simple Mastectomy	Primary Tumor	M0	N0	T2	Infiltrating duct carcinoma, NOS	Ductal and Lobular Neoplasms	Infiltrating Ductal Carcinoma	stage iia	Stage II	Positive	Positive	Negative	Luminal A	NO	YES
798	TCGA-B6-A0I8	TCGA-B6-A0I8-01A	Tumor	NA	NA	18.4492286	Low	1	Dead	749	NA	NA	46	£¼60	NA	[Not Available]	Primary Tumor	M0	NA	T1	Infiltrating duct carcinoma, NOS	Ductal and Lobular Neoplasms	Infiltrating Ductal Carcinoma	stage x	NA	NA	NA	NA	NA	NA	NA
799	TCGA-E9-A24A	TCGA-E9-A24A-01A	Tumor	NA	NA	21.44776002	High	0	Alive	747	Hormone Therapy	Hormone Therapy	69	¡Ý60	NA	[Not Available]	Primary Tumor	M0	N1	T1	Infiltrating duct carcinoma, NOS	Ductal and Lobular Neoplasms	Infiltrating Ductal Carcinoma	stage iia	Stage II	NA	NA	NA	NA	NO	YES
800	TCGA-OL-A5RW	TCGA-OL-A5RW-01A	Tumor	NA	NA	11.26911882	Low	0	Alive	1106	Chemotherapy	Chemotherapy	40	£¼60	Lumpectomy	Lumpectomy	Primary Tumor	NA	N1	T1	Infiltrating duct carcinoma, NOS	Ductal and Lobular Neoplasms	Infiltrating Ductal Carcinoma	stage iia	Stage II	Negative	Negative	NA	NA	YES	NO
801	TCGA-E2-A1IO	TCGA-E2-A1IO-01A	Tumor	12.61283319	Low	18.82928106	Low	0	Alive	1855	ChemotherapyHormone Therapy	Chemotherapy & Hormone Therapy	37	£¼60	Lumpectomy	Lumpectomy	Primary Tumor	M0	N0	T1	Infiltrating duct carcinoma, NOS	Ductal and Lobular Neoplasms	Infiltrating Ductal Carcinoma	stage i	Stage I	Positive	Positive	NA	NA	YES	YES
802	TCGA-E9-A1N4	TCGA-E9-A1N4-01A	Tumor	13.85752097	Low	17.92495805	Low	0	Alive	1000	ChemotherapyHormone Therapy	Chemotherapy & Hormone Therapy	41	£¼60	NA	[Not Available]	Primary Tumor	M0	N2	T2	Lobular carcinoma, NOS	Ductal and Lobular Neoplasms	Other	stage iiia	Stage III	Positive	Positive	Positive	Luminal B	YES	YES
803	TCGA-EW-A3E8	TCGA-EW-A3E8-01B	Tumor	12.75096631	Low	18.46163988	Low	0	Alive	1035	Hormone Therapy	Hormone Therapy	60	¡Ý60	Simple Mastectomy	Simple Mastectomy	Primary Tumor	NA	N0	T3	Lobular carcinoma, NOS	Ductal and Lobular Neoplasms	Infiltrating Lobular Carcinoma	stage iib	Stage II	Positive	Negative	Negative	Luminal A	NO	YES
804	TCGA-PL-A8LV	TCGA-PL-A8LV-01A	Tumor	NA	NA	13.02109164	Low	NA	Alive	NA	NA	NA	54	£¼60	NA	[Not Available]	Primary Tumor	M0	N0	T4	Medullary carcinoma, NOS	Ductal and Lobular Neoplasms	Other	stage iiib	Stage III	NA	NA	NA	NA	NA	NA
805	TCGA-GM-A5PV	TCGA-GM-A5PV-01A	Tumor	12.91951662	Low	20.78882611	High	0	Alive	412	Chemotherapy	Chemotherapy	63	¡Ý60	Modified Radical Mastectomy	Modified Radical Mastectomy	Primary Tumor	M0	N1	T2	Lobular carcinoma, NOS	Ductal and Lobular Neoplasms	Infiltrating Lobular Carcinoma	stage iib	Stage II	Positive	Positive	NA	NA	YES	NO
806	TCGA-A8-A09R	TCGA-A8-A09R-01A	Tumor	14.36877598	High	19.26185342	Low	0	Alive	273	Hormone Therapy	Hormone Therapy	82	¡Ý60	Other	Other	Primary Tumor	M0	N1	T2	Infiltrating duct carcinoma, NOS	Ductal and Lobular Neoplasms	Infiltrating Ductal Carcinoma	stage iib	Stage II	Positive	Positive	Negative	Luminal A	NO	YES
807	TCGA-OL-A6VO	TCGA-OL-A6VO-01A	Tumor	13.72927043	Low	14.01791042	Low	0	Alive	858	Chemotherapy	Chemotherapy	43	£¼60	Lumpectomy	Lumpectomy	Primary Tumor	NA	N0	T1	Infiltrating duct carcinoma, NOS	Ductal and Lobular Neoplasms	Infiltrating Ductal Carcinoma	stage ia	Stage I	Negative	Negative	Negative	TNBC	YES	NO
808	TCGA-BH-A0DX	TCGA-BH-A0DX-01A	Tumor	13.0158768	Low	20.61696789	High	0	Alive	2156	Chemotherapy	Chemotherapy	62	¡Ý60	Other	Other	Primary Tumor	M0	N0	T1	Infiltrating duct carcinoma, NOS	Ductal and Lobular Neoplasms	Infiltrating Ductal Carcinoma	stage i	Stage I	Positive	Positive	Negative	Luminal A	YES	NO
809	TCGA-A2-A0CX	TCGA-A2-A0CX-01A	Tumor	13.6565236	Low	14.47464447	Low	0	Alive	1728	Other, specify in notesChemotherapyTargeted Molecular therapyHormone Therapy	Other	52	£¼60	Lumpectomy	Lumpectomy	Primary Tumor	M0	N0	T2	Infiltrating duct carcinoma, NOS	Ductal and Lobular Neoplasms	Infiltrating Ductal Carcinoma	stage iia	Stage II	Positive	Negative	Positive	Luminal B	NO	NO
810	TCGA-A8-A08F	TCGA-A8-A08F-01A	Tumor	13.94502778	Low	20.57144729	High	0	Alive	1004	ChemotherapyHormone Therapy	Chemotherapy & Hormone Therapy	59	£¼60	Other	Other	Primary Tumor	M0	N3	T2	Infiltrating duct carcinoma, NOS	Ductal and Lobular Neoplasms	Infiltrating Ductal Carcinoma	stage iiic	Stage III	Positive	Positive	Negative	Luminal A	YES	YES
811	TCGA-A8-A08J	TCGA-A8-A08J-01A	Tumor	13.32066155	Low	17.91429237	Low	1	Dead	1127	NA	NA	52	£¼60	Other	Other	Primary Tumor	M1	N3	T4	Paget disease and infiltrating duct carcinoma of breast	Ductal and Lobular Neoplasms	Infiltrating Ductal Carcinoma	stage iv	Stage IV	Positive	Negative	Negative	Luminal A	NA	NA
812	TCGA-AR-A24Q	TCGA-AR-A24Q-01A	Tumor	15.28052706	High	14.47088537	Low	0	Alive	3172	ImmunotherapyChemotherapyHormone Therapy	Other	49	£¼60	Simple Mastectomy	Simple Mastectomy	Primary Tumor	M0	N0	T3	Infiltrating duct carcinoma, NOS	Ductal and Lobular Neoplasms	Infiltrating Ductal Carcinoma	stage iib	Stage II	Positive	Negative	Negative	Luminal A	NO	NO
813	TCGA-OL-A6VR	TCGA-OL-A6VR-01A	Tumor	13.18782486	Low	18.64974481	Low	0	Alive	1220	NA	NA	48	£¼60	Simple Mastectomy	Simple Mastectomy	Primary Tumor	NA	N0	T1	Infiltrating duct carcinoma, NOS	Ductal and Lobular Neoplasms	Infiltrating Ductal Carcinoma	stage ia	Stage I	Positive	Positive	Negative	Luminal A	NA	NA
814	TCGA-A8-A09B	TCGA-A8-A09B-01A	Tumor	13.31691701	Low	20.9854848	High	0	Alive	365	ChemotherapyHormone Therapy	Chemotherapy & Hormone Therapy	58	£¼60	Other	Other	Primary Tumor	M0	N1	T4	Infiltrating duct carcinoma, NOS	Ductal and Lobular Neoplasms	Infiltrating Ductal Carcinoma	stage iiib	Stage III	Positive	Positive	Negative	Luminal A	YES	YES
815	TCGA-AN-A0AT	TCGA-AN-A0AT-01A	Tumor	14.86020526	High	11.00032664	Low	0	Alive	10	NA	NA	62	¡Ý60	Modified Radical Mastectomy	Modified Radical Mastectomy	Primary Tumor	M0	N0	T2	Infiltrating duct carcinoma, NOS	Ductal and Lobular Neoplasms	Infiltrating Ductal Carcinoma	stage iia	Stage II	Negative	Negative	Negative	TNBC	NA	NA
816	TCGA-A2-A4S0	TCGA-A2-A4S0-01A	Tumor	14.57377325	High	21.22009637	High	0	Alive	706	NA	NA	77	¡Ý60	Simple Mastectomy	Simple Mastectomy	Primary Tumor	M0	N0	T2	Mucinous adenocarcinoma	Cystic, Mucinous and Serous Neoplasms	Other	stage iia	Stage II	Positive	Positive	Negative	Luminal A	NA	NA
817	TCGA-EW-A1P5	TCGA-EW-A1P5-01A	Tumor	17.51152423	High	21.16671201	High	0	Alive	703	Hormone Therapy	Hormone Therapy	77	¡Ý60	Modified Radical Mastectomy	Modified Radical Mastectomy	Primary Tumor	M0	N1	T2	Infiltrating duct carcinoma, NOS	Ductal and Lobular Neoplasms	Infiltrating Ductal Carcinoma	stage iib	Stage II	Positive	Positive	Negative	Luminal A	NO	YES
818	TCGA-AR-A2LJ	TCGA-AR-A2LJ-01A	Tumor	11.78664846	Low	17.4717748	Low	0	Alive	2632	ChemotherapyImmunotherapyHormone Therapy	Other	40	£¼60	Other	Other	Primary Tumor	NA	N1	T3	Lobular carcinoma, NOS	Ductal and Lobular Neoplasms	Infiltrating Lobular Carcinoma	stage iiia	Stage III	Positive	Positive	Positive	Luminal B	NO	NO
819	TCGA-AQ-A04J	TCGA-AQ-A04J-01A	Tumor	14.61807445	High	14.07558149	Low	0	Alive	819	Chemotherapy	Chemotherapy	45	£¼60	Simple Mastectomy	Simple Mastectomy	Primary Tumor	M0	N0	T2	Infiltrating duct carcinoma, NOS	Ductal and Lobular Neoplasms	Infiltrating Ductal Carcinoma	stage iia	Stage II	Negative	Negative	Negative	TNBC	YES	NO
820	TCGA-C8-A8HP	TCGA-C8-A8HP-01A	Tumor	12.13049832	Low	12.24462415	Low	0	Alive	396	Chemotherapy	Chemotherapy	59	£¼60	Modified Radical Mastectomy	Modified Radical Mastectomy	Primary Tumor	M0	N2	T2	Metaplastic carcinoma, NOS	Complex Epithelial Neoplasms	Other	stage iiia	Stage III	Negative	Negative	Positive	HER2 (+)	YES	NO
821	TCGA-LD-A9QF	TCGA-LD-A9QF-01A	Tumor	13.28522916	Low	13.74352706	Low	0	Alive	323	Chemotherapy	Chemotherapy	73	¡Ý60	Simple Mastectomy	Simple Mastectomy	Primary Tumor	M0	N0	T1	Infiltrating duct carcinoma, NOS	Ductal and Lobular Neoplasms	Infiltrating Ductal Carcinoma	stage ia	Stage I	Negative	Negative	Positive	HER2 (+)	YES	NO
822	TCGA-E9-A2JT	TCGA-E9-A2JT-01A	Tumor	NA	NA	18.68836288	Low	0	Alive	288	Hormone Therapy	Hormone Therapy	63	¡Ý60	Lumpectomy	Lumpectomy	Primary Tumor	M0	N0	T2	Lobular carcinoma, NOS	Ductal and Lobular Neoplasms	Infiltrating Lobular Carcinoma	stage iia	Stage II	NA	NA	NA	NA	NO	YES
823	TCGA-LL-A442	TCGA-LL-A442-01A	Tumor	15.42310273	High	21.42430801	High	0	Alive	889	Hormone Therapy	Hormone Therapy	56	£¼60	Simple Mastectomy	Simple Mastectomy	Primary Tumor	NA	N0	T2	Infiltrating duct carcinoma, NOS	Ductal and Lobular Neoplasms	Infiltrating Ductal Carcinoma	stage iia	Stage II	Positive	Positive	NA	NA	NO	YES
824	TCGA-A7-A426	TCGA-A7-A426-01A	Tumor	9.935741042	Low	18.65496861	Low	0	Alive	364	ChemotherapyHormone Therapy	Chemotherapy & Hormone Therapy	50	£¼60	Simple Mastectomy	Simple Mastectomy	Primary Tumor	NA	N3	T3	Lobular carcinoma, NOS	Ductal and Lobular Neoplasms	Infiltrating Lobular Carcinoma	stage iiic	Stage III	Positive	Positive	Negative	Luminal A	YES	YES
825	TCGA-B6-A0RG	TCGA-B6-A0RG-01A	Tumor	NA	NA	20.40506244	High	0	Alive	2082	NA	NA	26	£¼60	Lumpectomy	Lumpectomy	Primary Tumor	M0	N0	T3	Infiltrating duct carcinoma, NOS	Ductal and Lobular Neoplasms	Infiltrating Ductal Carcinoma	stage iib	Stage II	Negative	Negative	NA	NA	NA	NA
826	TCGA-AO-A0J5	TCGA-AO-A0J5-01A	Tumor	11.01998576	Low	19.6185363	High	1	Dead	792	Other, specify in notesChemotherapyHormone Therapy	Other	48	£¼60	Modified Radical Mastectomy	Modified Radical Mastectomy	Primary Tumor	M1	N1	T4	Infiltrating duct mixed with other types of carcinoma	Ductal and Lobular Neoplasms	Other	stage iv	Stage IV	Positive	Negative	NA	NA	NO	NO
827	TCGA-EW-A1PF	TCGA-EW-A1PF-01A	Tumor	15.17135079	High	20.43367025	High	0	Alive	439	ChemotherapyHormone Therapy	Chemotherapy & Hormone Therapy	50	£¼60	Other	Other	Primary Tumor	M0	N0	T1	Infiltrating duct carcinoma, NOS	Ductal and Lobular Neoplasms	Infiltrating Ductal Carcinoma	stage ia	Stage I	Positive	Positive	Negative	Luminal A	YES	YES
828	TCGA-AO-A0JD	TCGA-AO-A0JD-01A	Tumor	14.70186623	High	19.83790683	High	0	Alive	2190	Hormone TherapyChemotherapy	Chemotherapy & Hormone Therapy	59	£¼60	Modified Radical Mastectomy	Modified Radical Mastectomy	Primary Tumor	M0	N1	T3	Infiltrating duct carcinoma, NOS	Ductal and Lobular Neoplasms	Infiltrating Ductal Carcinoma	stage iiia	Stage III	Positive	Positive	Negative	Luminal A	YES	YES
829	TCGA-E9-A22E	TCGA-E9-A22E-01A	Tumor	13.57499749	Low	19.61318406	High	0	Alive	1269	Chemotherapy	Chemotherapy	56	£¼60	NA	[Not Available]	Primary Tumor	M0	N2	T2	Infiltrating duct carcinoma, NOS	Ductal and Lobular Neoplasms	Infiltrating Ductal Carcinoma	stage iiia	Stage III	Positive	Positive	Positive	Luminal B	YES	NO
830	TCGA-D8-A1XW	TCGA-D8-A1XW-01A	Tumor	13.53578328	Low	12.76560913	Low	0	Alive	1309	Chemotherapy	Chemotherapy	53	£¼60	Modified Radical Mastectomy	Modified Radical Mastectomy	Primary Tumor	M0	N0	T2	Infiltrating duct carcinoma, NOS	Ductal and Lobular Neoplasms	Infiltrating Ductal Carcinoma	stage iia	Stage II	Negative	Positive	Negative	Luminal A	YES	NO
831	TCGA-E2-A1BC	TCGA-E2-A1BC-01A	Tumor	12.11373555	Low	19.19157882	Low	0	Alive	501	Hormone Therapy	Hormone Therapy	63	¡Ý60	Simple Mastectomy	Simple Mastectomy	Primary Tumor	M0	N0	T1	Infiltrating lobular mixed with other types of carcinoma	Ductal and Lobular Neoplasms	Infiltrating Ductal Carcinoma	stage ia	Stage I	Positive	Positive	Negative	Luminal A	NO	YES
832	TCGA-D8-A1JE	TCGA-D8-A1JE-01A	Tumor	15.26382021	High	21.25908424	High	0	Alive	575	Chemotherapy	Chemotherapy	62	¡Ý60	Modified Radical Mastectomy	Modified Radical Mastectomy	Primary Tumor	M0	N1	T1	Infiltrating duct carcinoma, NOS	Ductal and Lobular Neoplasms	Infiltrating Ductal Carcinoma	stage iia	Stage II	Positive	Positive	Negative	Luminal A	YES	NO
833	TCGA-BH-A28O	TCGA-BH-A28O-01A	Tumor	11.66603708	Low	16.87333475	Low	0	Alive	1120	Chemotherapy	Chemotherapy	50	£¼60	Other	Other	Primary Tumor	M0	N3	T3	Lobular carcinoma, NOS	Ductal and Lobular Neoplasms	Infiltrating Lobular Carcinoma	stage iiic	Stage III	Positive	Positive	Negative	Luminal A	YES	NO
834	TCGA-AC-A23C	TCGA-AC-A23C-01A	Tumor	15.30955735	High	21.02892289	High	0	Alive	585	Chemotherapy	Chemotherapy	62	¡Ý60	Modified Radical Mastectomy	Modified Radical Mastectomy	Primary Tumor	NA	N1	T2	Infiltrating duct carcinoma, NOS	Ductal and Lobular Neoplasms	Infiltrating Ductal Carcinoma	stage iib	Stage II	Positive	Positive	Positive	Luminal B	YES	NO
835	TCGA-AR-A0TW	TCGA-AR-A0TW-01A	Tumor	13.36228179	Low	18.49108232	Low	0	Alive	3009	Chemotherapy	Chemotherapy	50	£¼60	Modified Radical Mastectomy	Modified Radical Mastectomy	Primary Tumor	M0	N1	T3	Infiltrating duct carcinoma, NOS	Ductal and Lobular Neoplasms	Infiltrating Ductal Carcinoma	stage iiia	Stage III	Positive	Positive	NA	NA	YES	NO
836	TCGA-AO-A0JA	TCGA-AO-A0JA-01A	Tumor	12.85999819	Low	19.0920062	Low	0	Alive	655	ChemotherapyHormone TherapyOther, specify in notes	Other	36	£¼60	Modified Radical Mastectomy	Modified Radical Mastectomy	Primary Tumor	M0	N3	T2	Infiltrating duct carcinoma, NOS	Ductal and Lobular Neoplasms	Infiltrating Ductal Carcinoma	stage iiic	Stage III	Positive	Positive	Negative	Luminal A	NO	NO
837	TCGA-BH-A0H5	TCGA-BH-A0H5-01A	Tumor	13.45176413	Low	18.91507545	Low	0	Alive	1620	Chemotherapy	Chemotherapy	45	£¼60	Other	Other	Primary Tumor	M0	N0	T1	Infiltrating duct carcinoma, NOS	Ductal and Lobular Neoplasms	Infiltrating Ductal Carcinoma	stage i	Stage I	Positive	Positive	NA	NA	YES	NO
838	TCGA-B6-A0RS	TCGA-B6-A0RS-01A	Tumor	NA	NA	11.21913785	Low	1	Dead	3063	NA	NA	38	£¼60	Modified Radical Mastectomy	Modified Radical Mastectomy	Primary Tumor	M0	N0	T2	Infiltrating duct carcinoma, NOS	Ductal and Lobular Neoplasms	Infiltrating Ductal Carcinoma	stage iia	Stage II	Negative	Negative	NA	NA	NA	NA
839	TCGA-E9-A1NH	TCGA-E9-A1NH-01A	Tumor	13.01744578	Low	20.4613293	High	0	Alive	576	Hormone Therapy	Hormone Therapy	71	¡Ý60	Modified Radical Mastectomy	Modified Radical Mastectomy	Primary Tumor	M0	N1	T2	Infiltrating duct carcinoma, NOS	Ductal and Lobular Neoplasms	Infiltrating Ductal Carcinoma	stage iib	Stage II	Positive	Positive	Negative	Luminal A	NO	YES
840	TCGA-AN-A0FN	TCGA-AN-A0FN-01A	Tumor	12.75323815	Low	18.99140454	Low	0	Alive	218	NA	NA	61	¡Ý60	Modified Radical Mastectomy	Modified Radical Mastectomy	Primary Tumor	M0	N0	T1	Infiltrating duct carcinoma, NOS	Ductal and Lobular Neoplasms	Infiltrating Lobular Carcinoma	stage ia	Stage I	Positive	Positive	Positive	Luminal B	NA	NA
841	TCGA-A2-A04W	TCGA-A2-A04W-01A	Tumor	13.32026642	Low	13.68087835	Low	0	Alive	3102	ChemotherapyTargeted Molecular therapyOther, specify in notes	Other	50	£¼60	Modified Radical Mastectomy	Modified Radical Mastectomy	Primary Tumor	M0	N1	T2	Apocrine adenocarcinoma	Adnexal and Skin Appendage Neoplasms	Other	stage iib	Stage II	Negative	Negative	Positive	HER2 (+)	NO	NO
842	TCGA-BH-A1FB	TCGA-BH-A1FB-01A	Tumor	12.97572436	Low	19.49736749	High	1	Dead	3669	NA	NA	60	¡Ý60	NA	[Not Available]	Primary Tumor	M0	N1	T2	Infiltrating duct carcinoma, NOS	Ductal and Lobular Neoplasms	Infiltrating Ductal Carcinoma	stage iib	Stage II	Positive	Positive	Negative	Luminal A	NA	NA
843	TCGA-AO-A12D	TCGA-AO-A12D-01A	Tumor	12.24100537	Low	13.93557682	Low	0	Alive	2515	Targeted Molecular therapyChemotherapy	Other	43	£¼60	Modified Radical Mastectomy	Modified Radical Mastectomy	Primary Tumor	M0	N1	T1	Infiltrating duct carcinoma, NOS	Ductal and Lobular Neoplasms	Infiltrating Ductal Carcinoma	stage iia	Stage II	Negative	Negative	Positive	HER2 (+)	NO	NO
844	TCGA-D8-A13Y	TCGA-D8-A13Y-01A	Tumor	12.84560162	Low	18.16752115	Low	0	Alive	1728	Chemotherapy	Chemotherapy	52	£¼60	Modified Radical Mastectomy	Modified Radical Mastectomy	Primary Tumor	M0	N0	T1	Infiltrating duct carcinoma, NOS	Ductal and Lobular Neoplasms	Infiltrating Ductal Carcinoma	stage ia	Stage I	Positive	Positive	Negative	Luminal A	YES	NO
845	TCGA-S3-AA11	TCGA-S3-AA11-01A	Tumor	13.76438165	Low	20.66876024	High	0	Alive	421	Hormone Therapy	Hormone Therapy	67	¡Ý60	Lumpectomy	Lumpectomy	Primary Tumor	M0	N0	T2	Infiltrating duct carcinoma, NOS	Ductal and Lobular Neoplasms	Infiltrating Ductal Carcinoma	stage iia	Stage II	Positive	Positive	NA	NA	NO	YES
846	TCGA-E2-A1LE	TCGA-E2-A1LE-01A	Tumor	11.88160032	Low	12.85929513	Low	1	Dead	879	Chemotherapy	Chemotherapy	71	¡Ý60	Simple Mastectomy	Simple Mastectomy	Primary Tumor	M0	N3	T2	Infiltrating duct carcinoma, NOS	Ductal and Lobular Neoplasms	Infiltrating Ductal Carcinoma	stage iiic	Stage III	Negative	Negative	Positive	HER2 (+)	YES	NO
847	TCGA-B6-A1KN	TCGA-B6-A1KN-01A	Tumor	NA	NA	19.35304675	Low	0	Alive	4233	NA	NA	57	£¼60	Modified Radical Mastectomy	Modified Radical Mastectomy	Primary Tumor	M0	N1	T4	Infiltrating duct carcinoma, NOS	Ductal and Lobular Neoplasms	Infiltrating Ductal Carcinoma	stage iiib	Stage III	Negative	Negative	NA	NA	NA	NA
848	TCGA-D8-A1Y3	TCGA-D8-A1Y3-01A	Tumor	14.38972924	High	18.5786081	Low	0	Alive	430	Hormone TherapyChemotherapy	Chemotherapy & Hormone Therapy	61	¡Ý60	Modified Radical Mastectomy	Modified Radical Mastectomy	Primary Tumor	NA	N2	T2	Infiltrating duct carcinoma, NOS	Ductal and Lobular Neoplasms	Infiltrating Ductal Carcinoma	stage iiia	Stage III	Positive	Positive	NA	NA	YES	YES
849	TCGA-A2-A0CR	TCGA-A2-A0CR-01A	Tumor	12.0959374	Low	17.59257122	Low	0	Alive	3283	ChemotherapyHormone Therapy	Chemotherapy & Hormone Therapy	54	£¼60	Modified Radical Mastectomy	Modified Radical Mastectomy	Primary Tumor	M0	N0	T3	Lobular carcinoma, NOS	Ductal and Lobular Neoplasms	Infiltrating Lobular Carcinoma	stage iib	Stage II	Positive	Positive	Negative	Luminal A	YES	YES
850	TCGA-B6-A0IJ	TCGA-B6-A0IJ-01A	Tumor	14.58578542	High	14.7228503	Low	0	Alive	7106	NA	NA	42	£¼60	Modified Radical Mastectomy	Modified Radical Mastectomy	Primary Tumor	M0	N0	T3	Infiltrating duct carcinoma, NOS	Ductal and Lobular Neoplasms	Infiltrating Ductal Carcinoma	stage iib	Stage II	Positive	Positive	NA	NA	NA	NA
851	TCGA-GM-A2DB	TCGA-GM-A2DB-01A	Tumor	14.77135241	High	12.77369101	Low	0	Alive	2406	Chemotherapy	Chemotherapy	62	¡Ý60	Lumpectomy	Lumpectomy	Primary Tumor	M0	N0	T2	Infiltrating duct carcinoma, NOS	Ductal and Lobular Neoplasms	Infiltrating Ductal Carcinoma	stage iia	Stage II	Negative	Negative	Negative	TNBC	YES	NO
852	TCGA-A2-A0SW	TCGA-A2-A0SW-01A	Tumor	13.70015461	Low	19.61689603	High	1	Dead	1365	Hormone Therapy	Hormone Therapy	82	¡Ý60	Lumpectomy	Lumpectomy	Primary Tumor	M1	N2	T2	Infiltrating duct carcinoma, NOS	Ductal and Lobular Neoplasms	Infiltrating Ductal Carcinoma	stage iv	Stage IV	Positive	Negative	NA	NA	NO	YES
853	TCGA-E2-A1LS	TCGA-E2-A1LS-01A	Tumor	12.02058857	Low	12.36968427	Low	0	Alive	1604	Chemotherapy	Chemotherapy	46	£¼60	Simple Mastectomy	Simple Mastectomy	Primary Tumor	M0	N0	T1	Infiltrating duct carcinoma, NOS	Ductal and Lobular Neoplasms	Infiltrating Ductal Carcinoma	stage ia	Stage I	Negative	Negative	Negative	TNBC	YES	NO
854	TCGA-A2-A25A	TCGA-A2-A25A-01A	Tumor	12.32991662	Low	18.00580753	Low	0	Alive	3276	ChemotherapyHormone Therapy	Chemotherapy & Hormone Therapy	44	£¼60	Simple Mastectomy	Simple Mastectomy	Primary Tumor	M0	N0	T2	Lobular carcinoma, NOS	Ductal and Lobular Neoplasms	Infiltrating Lobular Carcinoma	stage iia	Stage II	Positive	Positive	NA	NA	YES	YES
855	TCGA-D8-A1JS	TCGA-D8-A1JS-01A	Tumor	13.17157313	Low	20.19878648	High	0	Alive	371	Hormone Therapy	Hormone Therapy	77	¡Ý60	Lumpectomy	Lumpectomy	Primary Tumor	M0	N0	T1	Intraductal papillary adenocarcinoma with invasion	Ductal and Lobular Neoplasms	Other	stage ia	Stage I	Positive	Positive	Negative	Luminal A	NO	YES
856	TCGA-B6-A0RO	TCGA-B6-A0RO-01A	Tumor	9.534451071	Low	21.12166851	High	0	Alive	4929	NA	NA	71	¡Ý60	Modified Radical Mastectomy	Modified Radical Mastectomy	Primary Tumor	M0	N1	T4	Infiltrating duct carcinoma, NOS	Ductal and Lobular Neoplasms	Infiltrating Ductal Carcinoma	stage iiib	Stage III	Positive	Positive	NA	NA	NA	NA
857	TCGA-AR-A24R	TCGA-AR-A24R-01A	Tumor	11.72347822	Low	19.43947508	Low	0	Alive	3430	Hormone TherapyChemotherapy	Chemotherapy & Hormone Therapy	45	£¼60	Other	Other	Primary Tumor	M0	N2	T1	Infiltrating duct carcinoma, NOS	Ductal and Lobular Neoplasms	Infiltrating Ductal Carcinoma	stage iiia	Stage III	Positive	Positive	Negative	Luminal A	YES	YES
858	TCGA-E9-A245	TCGA-E9-A245-01A	Tumor	NA	NA	18.98050666	Low	1	Dead	26	Hormone Therapy	Hormone Therapy	47	£¼60	Lumpectomy	Lumpectomy	Primary Tumor	M0	N1	T2	Infiltrating duct carcinoma, NOS	Ductal and Lobular Neoplasms	Infiltrating Ductal Carcinoma	stage iib	Stage II	NA	NA	NA	NA	NO	YES
859	TCGA-BH-A1FH	TCGA-BH-A1FH-01A	Tumor	12.90023174	Low	18.58702086	Low	1	Dead	1034	NA	NA	47	£¼60	Modified Radical Mastectomy	Modified Radical Mastectomy	Primary Tumor	M1	N1	T2	Infiltrating duct carcinoma, NOS	Ductal and Lobular Neoplasms	Infiltrating Ductal Carcinoma	stage iv	Stage IV	Positive	Negative	NA	NA	NA	NA
860	TCGA-E2-A14U	TCGA-E2-A14U-01A	Tumor	13.32088383	Low	20.06163429	High	0	Alive	1318	Hormone Therapy	Hormone Therapy	74	¡Ý60	Lumpectomy	Lumpectomy	Primary Tumor	M0	N0	T1	Lobular carcinoma, NOS	Ductal and Lobular Neoplasms	Infiltrating Lobular Carcinoma	stage i	Stage I	Positive	Positive	NA	NA	NO	YES
861	TCGA-AN-A0AM	TCGA-AN-A0AM-01A	Tumor	15.70310899	High	20.79343237	High	0	Alive	5	NA	NA	56	£¼60	Modified Radical Mastectomy	Modified Radical Mastectomy	Primary Tumor	M0	N0	T2	Infiltrating duct carcinoma, NOS	Ductal and Lobular Neoplasms	Infiltrating Ductal Carcinoma	stage iia	Stage II	Positive	Negative	Negative	Luminal A	NA	NA
862	TCGA-E9-A1R2	TCGA-E9-A1R2-01A	Tumor	13.90273877	Low	19.64269335	High	0	Alive	1063	Chemotherapy	Chemotherapy	51	£¼60	Lumpectomy	Lumpectomy	Primary Tumor	NA	N3	T2	Infiltrating duct carcinoma, NOS	Ductal and Lobular Neoplasms	Infiltrating Ductal Carcinoma	stage iiic	Stage III	Positive	Negative	NA	NA	YES	NO
863	TCGA-AC-A2FK	TCGA-AC-A2FK-01A	Tumor	12.37463764	Low	16.43091819	Low	0	Alive	2650	ChemotherapyHormone Therapy	Chemotherapy & Hormone Therapy	45	£¼60	Modified Radical Mastectomy	Modified Radical Mastectomy	Primary Tumor	M0	N3	T2	Lobular carcinoma, NOS	Ductal and Lobular Neoplasms	Infiltrating Lobular Carcinoma	stage iiic	Stage III	Positive	Positive	NA	NA	YES	YES
864	TCGA-A7-A4SA	TCGA-A7-A4SA-01A	Tumor	13.45914451	Low	19.04655564	Low	0	Alive	454	ChemotherapyHormone Therapy	Chemotherapy & Hormone Therapy	40	£¼60	Simple Mastectomy	Simple Mastectomy	Primary Tumor	M0	N1	T2	Lobular carcinoma, NOS	Ductal and Lobular Neoplasms	Infiltrating Lobular Carcinoma	stage iib	Stage II	Positive	Negative	Negative	Luminal A	YES	YES
865	TCGA-AR-A255	TCGA-AR-A255-01A	Tumor	14.94172348	High	20.02103878	High	0	Alive	2161	ImmunotherapyHormone Therapy	Other	62	¡Ý60	Other	Other	Primary Tumor	M0	N0	T1	Infiltrating duct carcinoma, NOS	Ductal and Lobular Neoplasms	Infiltrating Ductal Carcinoma	stage i	Stage I	Positive	Positive	Positive	Luminal B	NO	NO
866	TCGA-E9-A1RG	TCGA-E9-A1RG-01A	Tumor	NA	NA	20.26047133	High	0	Alive	647	ChemotherapyHormone Therapy	Chemotherapy & Hormone Therapy	62	¡Ý60	Lumpectomy	Lumpectomy	Primary Tumor	M0	N2	T1	Infiltrating duct carcinoma, NOS	Ductal and Lobular Neoplasms	Infiltrating Ductal Carcinoma	stage iiia	Stage III	NA	NA	NA	NA	YES	YES
867	TCGA-B6-A0WT	TCGA-B6-A0WT-01A	Tumor	12.23885318	Low	19.58626504	High	0	Alive	5739	NA	NA	61	¡Ý60	Modified Radical Mastectomy	Modified Radical Mastectomy	Primary Tumor	M0	N1	T2	Infiltrating duct carcinoma, NOS	Ductal and Lobular Neoplasms	Infiltrating Ductal Carcinoma	stage iib	Stage II	Positive	Positive	NA	NA	NA	NA
868	TCGA-AQ-A1H2	TCGA-AQ-A1H2-01A	Tumor	16.50837427	High	22.21297692	High	0	Alive	475	ChemotherapyHormone Therapy	Chemotherapy & Hormone Therapy	84	¡Ý60	Modified Radical Mastectomy	Modified Radical Mastectomy	Primary Tumor	NA	N2	T2	Infiltrating duct carcinoma, NOS	Ductal and Lobular Neoplasms	Infiltrating Ductal Carcinoma	stage iiia	Stage III	Positive	Positive	NA	NA	YES	YES
869	TCGA-E9-A1RF	TCGA-E9-A1RF-01A	Tumor	NA	NA	19.50028575	High	0	Alive	200	ChemotherapyHormone Therapy	Chemotherapy & Hormone Therapy	68	¡Ý60	Modified Radical Mastectomy	Modified Radical Mastectomy	Primary Tumor	M0	N2	T2	Infiltrating duct carcinoma, NOS	Ductal and Lobular Neoplasms	Infiltrating Ductal Carcinoma	stage iiia	Stage III	NA	NA	NA	NA	YES	YES
870	TCGA-BH-A0BM	TCGA-BH-A0BM-01A	Tumor	11.13957797	Low	19.01568056	Low	0	Alive	1876	Chemotherapy	Chemotherapy	54	£¼60	Lumpectomy	Lumpectomy	Primary Tumor	M0	N1	T2	Infiltrating duct carcinoma, NOS	Ductal and Lobular Neoplasms	Infiltrating Ductal Carcinoma	stage iib	Stage II	Positive	Negative	Negative	Luminal A	YES	NO
871	TCGA-AR-A0U3	TCGA-AR-A0U3-01A	Tumor	15.04214299	High	21.31018395	High	0	Alive	4080	ChemotherapyHormone Therapy	Chemotherapy & Hormone Therapy	59	£¼60	Other	Other	Primary Tumor	M0	N1	T2	Infiltrating duct carcinoma, NOS	Ductal and Lobular Neoplasms	Infiltrating Ductal Carcinoma	stage iib	Stage II	Positive	Positive	Negative	Luminal A	YES	YES
872	TCGA-BH-A0BR	TCGA-BH-A0BR-01A	Tumor	13.71563809	Low	16.95743334	Low	0	Alive	2330	NA	NA	59	£¼60	Other	Other	Primary Tumor	M0	N0	T1	Infiltrating duct carcinoma, NOS	Ductal and Lobular Neoplasms	Infiltrating Ductal Carcinoma	stage i	Stage I	Positive	Positive	Negative	Luminal A	NA	NA
873	TCGA-A2-A04Y	TCGA-A2-A04Y-01A	Tumor	10.94233344	Low	19.06372905	Low	0	Alive	1099	ChemotherapyTargeted Molecular therapyOther, specify in notesHormone Therapy	Other	53	£¼60	Simple Mastectomy	Simple Mastectomy	Primary Tumor	M0	N1	T2	Infiltrating duct carcinoma, NOS	Ductal and Lobular Neoplasms	Infiltrating Ductal Carcinoma	stage iib	Stage II	Positive	Positive	Negative	Luminal A	NO	NO
874	TCGA-AO-A125	TCGA-AO-A125-01A	Tumor	13.51080981	Low	21.44269413	High	0	Alive	3456	Hormone Therapy	Hormone Therapy	72	¡Ý60	Simple Mastectomy	Simple Mastectomy	Primary Tumor	M0	N0	T2	Papillary carcinoma, NOS	Squamous Cell Neoplasms	Other	stage iia	Stage II	Positive	Positive	Negative	Luminal A	NO	YES
875	TCGA-JL-A3YX	TCGA-JL-A3YX-01A	Tumor	11.39460025	Low	18.60751037	Low	0	Alive	352	NA	NA	46	£¼60	Modified Radical Mastectomy	Modified Radical Mastectomy	Primary Tumor	M0	N0	T2	Lobular carcinoma, NOS	Ductal and Lobular Neoplasms	Infiltrating Lobular Carcinoma	stage iia	Stage II	Positive	Positive	Positive	Luminal B	NA	NA
876	TCGA-B6-A0IQ	TCGA-B6-A0IQ-01A	Tumor	NA	NA	10.98770381	Low	0	Alive	4285	NA	NA	40	£¼60	Modified Radical Mastectomy	Modified Radical Mastectomy	Primary Tumor	M0	N1	T3	Infiltrating duct carcinoma, NOS	Ductal and Lobular Neoplasms	Infiltrating Ductal Carcinoma	stage iiia	Stage III	Negative	Negative	NA	NA	NA	NA
877	TCGA-BH-A18K	TCGA-BH-A18K-01A	Tumor	13.11390704	Low	19.12830347	Low	1	Dead	2763	NA	NA	46	£¼60	Other	Other	Primary Tumor	M0	N0	T1	Infiltrating duct carcinoma, NOS	Ductal and Lobular Neoplasms	Infiltrating Ductal Carcinoma	stage i	Stage I	Positive	Positive	Negative	Luminal A	NA	NA
878	TCGA-B6-A0WY	TCGA-B6-A0WY-01A	Tumor	15.05723166	High	17.9929194	Low	1	Dead	3461	NA	NA	40	£¼60	Lumpectomy	Lumpectomy	Primary Tumor	M0	N1	T3	Infiltrating duct carcinoma, NOS	Ductal and Lobular Neoplasms	Infiltrating Ductal Carcinoma	stage iiia	Stage III	Positive	Negative	NA	NA	NA	NA
879	TCGA-A8-A084	TCGA-A8-A084-01A	Tumor	11.39802605	Low	20.22379571	High	0	Alive	458	NA	NA	81	¡Ý60	Other	Other	Primary Tumor	M0	N1	T2	Infiltrating duct carcinoma, NOS	Ductal and Lobular Neoplasms	Infiltrating Ductal Carcinoma	stage iib	Stage II	Positive	Negative	Negative	Luminal A	NA	NA
880	TCGA-E9-A244	TCGA-E9-A244-01A	Tumor	NA	NA	12.67657695	Low	0	Alive	21	Chemotherapy	Chemotherapy	54	£¼60	Lumpectomy	Lumpectomy	Primary Tumor	M0	N0	T2	Infiltrating duct carcinoma, NOS	Ductal and Lobular Neoplasms	Infiltrating Ductal Carcinoma	stage iia	Stage II	NA	NA	NA	NA	YES	NO
881	TCGA-AN-A04D	TCGA-AN-A04D-01A	Tumor	13.11806767	Low	10.60973405	Low	0	Alive	52	NA	NA	58	£¼60	Simple Mastectomy	Simple Mastectomy	Primary Tumor	M0	N1	T2	Infiltrating duct carcinoma, NOS	Ductal and Lobular Neoplasms	Infiltrating Ductal Carcinoma	stage iib	Stage II	Negative	Negative	Negative	TNBC	NA	NA
882	TCGA-AC-A2FB	TCGA-AC-A2FB-01A	Tumor	14.32830745	High	18.51655581	Low	0	Alive	1234	ChemotherapyHormone Therapy	Chemotherapy & Hormone Therapy	65	¡Ý60	Simple Mastectomy	Simple Mastectomy	Primary Tumor	NA	N0	T2	Lobular carcinoma, NOS	Ductal and Lobular Neoplasms	Infiltrating Lobular Carcinoma	stage iia	Stage II	Positive	Positive	Positive	Luminal B	YES	YES
883	TCGA-A2-A0CT	TCGA-A2-A0CT-01A	Tumor	13.80845133	Low	20.19995308	High	0	Alive	2289	Hormone TherapyChemotherapy	Chemotherapy & Hormone Therapy	71	¡Ý60	Simple Mastectomy	Simple Mastectomy	Primary Tumor	M0	N0	T2	Infiltrating duct carcinoma, NOS	Ductal and Lobular Neoplasms	Infiltrating Ductal Carcinoma	stage iia	Stage II	Positive	Negative	NA	NA	YES	YES
884	TCGA-LD-A66U	TCGA-LD-A66U-01A	Tumor	11.58068503	Low	18.02612461	Low	0	Alive	646	ChemotherapyHormone Therapy	Chemotherapy & Hormone Therapy	44	£¼60	Modified Radical Mastectomy	Modified Radical Mastectomy	Primary Tumor	NA	N1	T2	Lobular carcinoma, NOS	Ductal and Lobular Neoplasms	Infiltrating Lobular Carcinoma	stage iib	Stage II	Positive	Positive	Negative	Luminal A	YES	YES
885	TCGA-E9-A1NG	TCGA-E9-A1NG-01A	Tumor	12.5651261	Low	17.81158844	Low	1	Dead	786	Hormone Therapy	Hormone Therapy	62	¡Ý60	NA	[Not Available]	Primary Tumor	M0	N0	T2	Infiltrating duct carcinoma, NOS	Ductal and Lobular Neoplasms	Infiltrating Ductal Carcinoma	stage iia	Stage II	Positive	Positive	Negative	Luminal A	NO	YES
886	TCGA-BH-A0HO	TCGA-BH-A0HO-01A	Tumor	15.47498702	High	19.23333178	Low	0	Alive	76	ChemotherapyHormone Therapy	Chemotherapy & Hormone Therapy	48	£¼60	Other	Other	Primary Tumor	M0	N1	T1	Infiltrating duct carcinoma, NOS	Ductal and Lobular Neoplasms	Infiltrating Ductal Carcinoma	stage iia	Stage II	Positive	Positive	Negative	Luminal A	YES	YES
887	TCGA-E2-A1LG	TCGA-E2-A1LG-01A	Tumor	NA	NA	9.216087141	Low	0	Alive	1523	ChemotherapyOther, specify in notes	Other	50	£¼60	Modified Radical Mastectomy	Modified Radical Mastectomy	Primary Tumor	M0	N0	T2	Lobular carcinoma, NOS	Ductal and Lobular Neoplasms	Infiltrating Lobular Carcinoma	stage iia	Stage II	Negative	Negative	NA	NA	NO	NO
888	TCGA-A8-A06U	TCGA-A8-A06U-01A	Tumor	16.0018669	High	20.77458566	High	1	Dead	883	NA	NA	80	¡Ý60	Other	Other	Primary Tumor	M0	N1	T2	Infiltrating duct carcinoma, NOS	Ductal and Lobular Neoplasms	Infiltrating Ductal Carcinoma	stage iib	Stage II	Positive	Positive	Positive	Luminal B	NA	NA
889	TCGA-A1-A0SF	TCGA-A1-A0SF-01A	Tumor	14.05626237	Low	19.33409752	Low	0	Alive	1463	Other, specify in notesHormone TherapyChemotherapy	Other	54	£¼60	Modified Radical Mastectomy	Modified Radical Mastectomy	Primary Tumor	M0	N0	T2	Infiltrating duct carcinoma, NOS	Ductal and Lobular Neoplasms	Infiltrating Ductal Carcinoma	stage iia	Stage II	Positive	Positive	Negative	Luminal A	NO	NO
890	TCGA-A2-A0CK	TCGA-A2-A0CK-01A	Tumor	10.21857532	Low	18.05185785	Low	0	Alive	4159	ChemotherapyHormone TherapyVaccine	Other	60	¡Ý60	Lumpectomy	Lumpectomy	Primary Tumor	M0	N2	T3	Lobular carcinoma, NOS	Ductal and Lobular Neoplasms	Infiltrating Lobular Carcinoma	stage iiia	Stage III	Positive	Positive	Negative	Luminal A	NO	NO
891	TCGA-A8-A09E	TCGA-A8-A09E-01A	Tumor	14.41392591	High	20.8093277	High	0	Alive	1492	Hormone Therapy	Hormone Therapy	73	¡Ý60	Other	Other	Primary Tumor	M0	N1	T4	Infiltrating duct carcinoma, NOS	Ductal and Lobular Neoplasms	Infiltrating Ductal Carcinoma	stage iiib	Stage III	Positive	Positive	Positive	Luminal B	NO	YES
892	TCGA-A7-A3IZ	TCGA-A7-A3IZ-01A	Tumor	15.79447142	High	21.94681685	High	0	Alive	322	ChemotherapyHormone Therapy	Chemotherapy & Hormone Therapy	62	¡Ý60	Lumpectomy	Lumpectomy	Primary Tumor	M0	N0	T2	Lobular carcinoma, NOS	Ductal and Lobular Neoplasms	Infiltrating Lobular Carcinoma	stage iia	Stage II	Positive	Negative	NA	NA	YES	YES
893	TCGA-A2-A4RY	TCGA-A2-A4RY-01A	Tumor	13.1061348	Low	17.07294301	Low	0	Alive	648	ChemotherapyHormone Therapy	Chemotherapy & Hormone Therapy	46	£¼60	Modified Radical Mastectomy	Modified Radical Mastectomy	Primary Tumor	M0	N3	T3	Lobular carcinoma, NOS	Ductal and Lobular Neoplasms	Infiltrating Lobular Carcinoma	stage iiic	Stage III	Positive	Positive	Negative	Luminal A	YES	YES
894	TCGA-D8-A1X9	TCGA-D8-A1X9-01A	Tumor	13.7909351	Low	20.77970158	High	0	Alive	727	Chemotherapy	Chemotherapy	66	¡Ý60	Modified Radical Mastectomy	Modified Radical Mastectomy	Primary Tumor	M0	N1	T2	Infiltrating duct carcinoma, NOS	Ductal and Lobular Neoplasms	Infiltrating Ductal Carcinoma	stage iib	Stage II	Positive	Positive	NA	NA	YES	NO
895	TCGA-AN-A04A	TCGA-AN-A04A-01A	Tumor	14.27621498	High	18.82450614	Low	0	Alive	90	NA	NA	36	£¼60	Simple Mastectomy	Simple Mastectomy	Primary Tumor	M0	N2	T2	Infiltrating duct carcinoma, NOS	Ductal and Lobular Neoplasms	Infiltrating Ductal Carcinoma	stage iiia	Stage III	Positive	Positive	Negative	Luminal A	NA	NA
896	TCGA-C8-A133	TCGA-C8-A133-01A	Tumor	13.39336487	Low	20.00022291	High	NA	Alive	NA	NA	NA	65	¡Ý60	Modified Radical Mastectomy	Modified Radical Mastectomy	Primary Tumor	M0	N1	T3	Infiltrating duct mixed with other types of carcinoma	Ductal and Lobular Neoplasms	Other	stage iiia	Stage III	Positive	Positive	NA	NA	NA	NA
897	TCGA-AR-A0TP	TCGA-AR-A0TP-01A	Tumor	13.97136048	Low	9.722831519	Low	0	Alive	4275	Chemotherapy	Chemotherapy	43	£¼60	Other	Other	Primary Tumor	M0	N0	T2	Infiltrating duct carcinoma, NOS	Ductal and Lobular Neoplasms	Infiltrating Ductal Carcinoma	stage iia	Stage II	Positive	Negative	Negative	Luminal A	YES	NO
898	TCGA-A2-A0YH	TCGA-A2-A0YH-01A	Tumor	13.46925062	Low	19.87102382	High	0	Alive	659	ChemotherapyHormone Therapy	Chemotherapy & Hormone Therapy	53	£¼60	Lumpectomy	Lumpectomy	Primary Tumor	M0	N2	T2	Infiltrating duct carcinoma, NOS	Ductal and Lobular Neoplasms	Infiltrating Ductal Carcinoma	stage iiia	Stage III	Positive	Positive	Negative	Luminal A	YES	YES
899	TCGA-E9-A2JS	TCGA-E9-A2JS-01A	Tumor	NA	NA	20.00418278	High	1	Dead	904	Hormone TherapyChemotherapyAncillary	Other	72	¡Ý60	Lumpectomy	Lumpectomy	Primary Tumor	M0	N1	T2	Lobular carcinoma, NOS	Ductal and Lobular Neoplasms	Infiltrating Lobular Carcinoma	stage iib	Stage II	NA	NA	NA	NA	NO	NO
900	TCGA-LL-A6FP	TCGA-LL-A6FP-01A	Tumor	12.01952769	Low	20.1073029	High	NA	Alive	NA	Hormone Therapy	Hormone Therapy	90	¡Ý60	Simple Mastectomy	Simple Mastectomy	Primary Tumor	NA	NA	T2	Lobular carcinoma, NOS	Ductal and Lobular Neoplasms	Infiltrating Lobular Carcinoma	stage iia	Stage II	Positive	Positive	NA	NA	NO	YES
901	TCGA-A7-A0CH	TCGA-A7-A0CH-01A	Tumor	NA	NA	21.70934331	High	0	Alive	1079	Hormone Therapy	Hormone Therapy	79	¡Ý60	Simple Mastectomy	Simple Mastectomy	Primary Tumor	M0	N0	T2	Infiltrating duct carcinoma, NOS	Ductal and Lobular Neoplasms	Infiltrating Ductal Carcinoma	stage iia	Stage II	NA	NA	NA	NA	NO	YES
902	TCGA-GM-A2DA	TCGA-GM-A2DA-01A	Tumor	12.50157147	Low	17.9580662	Low	1	Dead	6593	ChemotherapyHormone TherapyImmunotherapy	Other	46	£¼60	Modified Radical Mastectomy	Modified Radical Mastectomy	Primary Tumor	M0	N1	T2	Infiltrating duct carcinoma, NOS	Ductal and Lobular Neoplasms	Infiltrating Ductal Carcinoma	stage iib	Stage II	Positive	Positive	NA	NA	NO	NO
903	TCGA-C8-A12M	TCGA-C8-A12M-01A	Tumor	12.19438646	Low	21.39696479	High	0	Alive	358	NA	NA	70	¡Ý60	Other	Other	Primary Tumor	M0	N0	T2	Infiltrating duct carcinoma, NOS	Ductal and Lobular Neoplasms	Infiltrating Ductal Carcinoma	stage iia	Stage II	Positive	Negative	Negative	Luminal A	NA	NA
904	TCGA-A2-A3XU	TCGA-A2-A3XU-01A	Tumor	NA	NA	14.24558993	Low	1	Dead	912	ChemotherapyHormone Therapy	Chemotherapy & Hormone Therapy	35	£¼60	Lumpectomy	Lumpectomy	Primary Tumor	M0	N1	T2	Infiltrating duct carcinoma, NOS	Ductal and Lobular Neoplasms	Infiltrating Ductal Carcinoma	stage iib	Stage II	Negative	Negative	NA	NA	YES	YES
905	TCGA-D8-A1JP	TCGA-D8-A1JP-01A	Tumor	12.72685711	Low	21.18823095	High	0	Alive	639	Hormone Therapy	Hormone Therapy	73	¡Ý60	Lumpectomy	Lumpectomy	Primary Tumor	M0	N0	T1	Infiltrating duct carcinoma, NOS	Ductal and Lobular Neoplasms	Infiltrating Ductal Carcinoma	stage ia	Stage I	Positive	Positive	Negative	Luminal A	NO	YES
906	TCGA-E9-A1RH	TCGA-E9-A1RH-01A	Tumor	NA	NA	13.14644971	Low	0	Alive	1417	Chemotherapy	Chemotherapy	63	¡Ý60	Lumpectomy	Lumpectomy	Primary Tumor	M0	N0	T2	Infiltrating duct carcinoma, NOS	Ductal and Lobular Neoplasms	Infiltrating Ductal Carcinoma	stage iia	Stage II	NA	NA	NA	NA	YES	NO
907	TCGA-BH-A0WA	TCGA-BH-A0WA-01A	Tumor	15.26466757	High	11.86201321	Low	0	Alive	701	NA	NA	82	¡Ý60	Other	Other	Primary Tumor	M0	N0	T1	Metaplastic carcinoma, NOS	Complex Epithelial Neoplasms	NA	stage i	Stage I	Negative	Negative	Negative	TNBC	NA	NA
908	TCGA-OL-A97C	TCGA-OL-A97C-01A	Tumor	NA	NA	18.57323825	Low	0	Alive	271	NA	NA	67	¡Ý60	Simple Mastectomy	Simple Mastectomy	Primary Tumor	M0	N0	T3	Phyllodes tumor, malignant	Fibroepithelial Neoplasms	Other	stage iib	Stage II	Negative	Negative	NA	NA	NA	NA
909	TCGA-E9-A1QZ	TCGA-E9-A1QZ-01A	Tumor	NA	NA	19.63797697	High	0	Alive	755	NA	NA	61	¡Ý60	NA	[Not Available]	Primary Tumor	M0	N0	T2	Infiltrating duct carcinoma, NOS	Ductal and Lobular Neoplasms	Infiltrating Ductal Carcinoma	stage iia	Stage II	NA	NA	NA	NA	NA	NA
910	TCGA-AO-A03T	TCGA-AO-A03T-01A	Tumor	13.34460964	Low	18.59854461	Low	0	Alive	2124	ChemotherapyHormone Therapy	Chemotherapy & Hormone Therapy	42	£¼60	Modified Radical Mastectomy	Modified Radical Mastectomy	Primary Tumor	M0	N1	T2	Infiltrating duct carcinoma, NOS	Ductal and Lobular Neoplasms	Infiltrating Ductal Carcinoma	stage iib	Stage II	Positive	Positive	Negative	Luminal A	YES	YES
911	TCGA-BH-A0B2	TCGA-BH-A0B2-01A	Tumor	NA	NA	19.07970422	Low	NA	NA	NA	NA	NA	0	£¼60	NA	#N/A	Primary Tumor	NA	NA	NA	0	Ductal and Lobular Neoplasms	NA	0	NA	NA	NA	NA	NA	NA	NA
912	TCGA-E9-A1R6	TCGA-E9-A1R6-01A	Tumor	NA	NA	21.67070614	High	0	Alive	339	Hormone Therapy	Hormone Therapy	63	¡Ý60	Lumpectomy	Lumpectomy	Primary Tumor	M0	N0	T2	Infiltrating duct carcinoma, NOS	Ductal and Lobular Neoplasms	Infiltrating Ductal Carcinoma	stage iia	Stage II	NA	NA	NA	NA	NO	YES
913	TCGA-AR-A1AN	TCGA-AR-A1AN-01A	Tumor	12.27505532	Low	18.99838236	Low	0	Alive	2920	Hormone TherapyChemotherapy	Chemotherapy & Hormone Therapy	46	£¼60	Other	Other	Primary Tumor	M0	N0	T2	Infiltrating duct carcinoma, NOS	Ductal and Lobular Neoplasms	Infiltrating Ductal Carcinoma	stage iia	Stage II	Positive	Positive	Negative	Luminal A	YES	YES
914	TCGA-E9-A1NC	TCGA-E9-A1NC-01A	Tumor	13.58919795	Low	11.41149416	Low	0	Alive	1203	ChemotherapyHormone Therapy	Chemotherapy & Hormone Therapy	61	¡Ý60	NA	[Not Available]	Primary Tumor	M0	N1	T2	Infiltrating duct and lobular carcinoma	Ductal and Lobular Neoplasms	Other	stage iib	Stage II	Negative	Positive	Positive	Luminal B	YES	YES
915	TCGA-D8-A4Z1	TCGA-D8-A4Z1-01A	Tumor	12.50160442	Low	17.74599872	Low	0	Alive	659	Hormone Therapy	Hormone Therapy	68	¡Ý60	Simple Mastectomy	Simple Mastectomy	Primary Tumor	M0	N0	T1	Lobular carcinoma, NOS	Ductal and Lobular Neoplasms	Infiltrating Lobular Carcinoma	stage ia	Stage I	Positive	Positive	Negative	Luminal A	NO	YES
916	TCGA-E2-A14T	TCGA-E2-A14T-01A	Tumor	12.56526568	Low	20.32229117	High	0	Alive	2311	Hormone TherapyChemotherapy	Chemotherapy & Hormone Therapy	52	£¼60	Simple Mastectomy	Simple Mastectomy	Primary Tumor	M0	N0	T2	Infiltrating duct carcinoma, NOS	Ductal and Lobular Neoplasms	Infiltrating Ductal Carcinoma	stage iia	Stage II	Positive	Positive	Negative	Luminal A	YES	YES
917	TCGA-E2-A15P	TCGA-E2-A15P-01A	Tumor	12.66964055	Low	20.43833281	High	0	Alive	595	Hormone Therapy	Hormone Therapy	61	¡Ý60	Lumpectomy	Lumpectomy	Primary Tumor	M0	N0	T1	Infiltrating duct carcinoma, NOS	Ductal and Lobular Neoplasms	Infiltrating Ductal Carcinoma	stage ia	Stage I	Positive	Positive	Negative	Luminal A	NO	YES
918	TCGA-A8-A0A2	TCGA-A8-A0A2-01A	Tumor	11.86378107	Low	20.96002107	High	0	Alive	579	Hormone Therapy	Hormone Therapy	66	¡Ý60	Other	Other	Primary Tumor	M0	N0	T2	Lobular carcinoma, NOS	Ductal and Lobular Neoplasms	Infiltrating Lobular Carcinoma	stage iia	Stage II	Positive	Positive	Negative	Luminal A	NO	YES
919	TCGA-A7-A3J1	TCGA-A7-A3J1-01A	Tumor	13.95008189	Low	19.80122698	High	0	Alive	343	Hormone Therapy	Hormone Therapy	63	¡Ý60	Lumpectomy	Lumpectomy	Primary Tumor	NA	N0	T1	Lobular carcinoma, NOS	Ductal and Lobular Neoplasms	Infiltrating Lobular Carcinoma	stage ia	Stage I	Positive	Positive	Negative	Luminal A	NO	YES
920	TCGA-AR-A1AT	TCGA-AR-A1AT-01A	Tumor	13.96265802	Low	17.07446544	Low	1	Dead	1272	Hormone TherapyImmunotherapyChemotherapy	Other	62	¡Ý60	Other	Other	Primary Tumor	M0	N0	T2	Lobular carcinoma, NOS	Ductal and Lobular Neoplasms	Infiltrating Lobular Carcinoma	stage iia	Stage II	Positive	Positive	Positive	Luminal B	NO	NO
921	TCGA-BH-A0H9	TCGA-BH-A0H9-01A	Tumor	14.15259101	High	20.73396813	High	0	Alive	1247	Hormone Therapy	Hormone Therapy	69	¡Ý60	Other	Other	Primary Tumor	M0	N0	T2	Infiltrating duct carcinoma, NOS	Ductal and Lobular Neoplasms	Infiltrating Ductal Carcinoma	stage iia	Stage II	Positive	Positive	NA	NA	NO	YES
922	TCGA-E2-A10B	TCGA-E2-A10B-01A	Tumor	18.20233464	High	20.73109083	High	0	Alive	1141	Hormone TherapyChemotherapy	Chemotherapy & Hormone Therapy	67	¡Ý60	Lumpectomy	Lumpectomy	Primary Tumor	M0	N1	T2	Infiltrating duct carcinoma, NOS	Ductal and Lobular Neoplasms	Infiltrating Ductal Carcinoma	stage iib	Stage II	Positive	Positive	NA	NA	YES	YES
923	TCGA-AR-A251	TCGA-AR-A251-01A	Tumor	18.23480325	High	14.89590627	Low	0	Alive	3030	ChemotherapyHormone Therapy	Chemotherapy & Hormone Therapy	51	£¼60	Other	Other	Primary Tumor	M0	N2	T2	Infiltrating duct carcinoma, NOS	Ductal and Lobular Neoplasms	Infiltrating Ductal Carcinoma	stage iiia	Stage III	Positive	Negative	NA	NA	YES	YES
924	TCGA-D8-A1XQ	TCGA-D8-A1XQ-01A	Tumor	13.99597623	Low	11.82328906	Low	0	Alive	499	NA	NA	69	¡Ý60	Modified Radical Mastectomy	Modified Radical Mastectomy	Primary Tumor	M0	N0	T2	Infiltrating duct carcinoma, NOS	Ductal and Lobular Neoplasms	Infiltrating Ductal Carcinoma	stage iia	Stage II	Negative	Negative	Negative	TNBC	NA	NA
925	TCGA-BH-A0DI	TCGA-BH-A0DI-01A	Tumor	16.06504335	High	18.27424865	Low	0	Alive	912	Chemotherapy	Chemotherapy	63	¡Ý60	Modified Radical Mastectomy	Modified Radical Mastectomy	Primary Tumor	M0	N1	T2	Infiltrating duct carcinoma, NOS	Ductal and Lobular Neoplasms	Infiltrating Ductal Carcinoma	stage iib	Stage II	Positive	Positive	Negative	Luminal A	YES	NO
926	TCGA-BH-A0HF	TCGA-BH-A0HF-01A	Tumor	15.47413599	High	20.20947853	High	0	Alive	727	Hormone Therapy	Hormone Therapy	77	¡Ý60	Other	Other	Primary Tumor	M0	N0	T1	Infiltrating duct carcinoma, NOS	Ductal and Lobular Neoplasms	Infiltrating Ductal Carcinoma	stage ia	Stage I	Positive	Positive	Negative	Luminal A	NO	YES
927	TCGA-BH-A0DK	TCGA-BH-A0DK-01A	Tumor	14.414598	High	18.87370923	Low	0	Alive	423	Hormone Therapy	Hormone Therapy	49	£¼60	Simple Mastectomy	Simple Mastectomy	Primary Tumor	M0	N0	T2	Infiltrating duct carcinoma, NOS	Ductal and Lobular Neoplasms	Infiltrating Ductal Carcinoma	stage iia	Stage II	Positive	Positive	Negative	Luminal A	NO	YES
928	TCGA-BH-A5IZ	TCGA-BH-A5IZ-01A	Tumor	13.02802605	Low	16.81277797	Low	0	Alive	567	Chemotherapy	Chemotherapy	51	£¼60	Lumpectomy	Lumpectomy	Primary Tumor	M0	N1	T2	Infiltrating duct carcinoma, NOS	Ductal and Lobular Neoplasms	Infiltrating Ductal Carcinoma	stage iib	Stage II	Positive	Negative	Negative	Luminal A	YES	NO
929	TCGA-AC-A2FO	TCGA-AC-A2FO-01A	Tumor	12.519806	Low	20.4584938	High	0	Alive	2255	ChemotherapyHormone Therapy	Chemotherapy & Hormone Therapy	65	¡Ý60	Simple Mastectomy	Simple Mastectomy	Primary Tumor	NA	N1	T2	Lobular carcinoma, NOS	Ductal and Lobular Neoplasms	Infiltrating Lobular Carcinoma	stage iib	Stage II	Positive	Negative	Negative	Luminal A	YES	YES
930	TCGA-E2-A15L	TCGA-E2-A15L-01A	Tumor	14.83186789	High	20.08526949	High	0	Alive	626	Hormone Therapy	Hormone Therapy	65	¡Ý60	Simple Mastectomy	Simple Mastectomy	Primary Tumor	M0	N0	T2	Lobular carcinoma, NOS	Ductal and Lobular Neoplasms	Infiltrating Lobular Carcinoma	stage iia	Stage II	Positive	Positive	NA	NA	NO	YES
931	TCGA-AN-A0FZ	TCGA-AN-A0FZ-01A	Tumor	10.84474189	Low	19.67496166	High	0	Alive	10	NA	NA	45	£¼60	Modified Radical Mastectomy	Modified Radical Mastectomy	Primary Tumor	M0	N2	T2	Infiltrating duct carcinoma, NOS	Ductal and Lobular Neoplasms	Infiltrating Ductal Carcinoma	stage iiia	Stage III	Positive	Negative	Positive	Luminal B	NA	NA
932	TCGA-A2-A0T0	TCGA-A2-A0T0-01A	Tumor	13.72544587	Low	12.91154291	Low	0	Alive	533	Chemotherapy	Chemotherapy	59	£¼60	Lumpectomy	Lumpectomy	Primary Tumor	M0	N1	T2	Infiltrating duct carcinoma, NOS	Ductal and Lobular Neoplasms	Infiltrating Ductal Carcinoma	stage iib	Stage II	Negative	Negative	Negative	TNBC	YES	NO
933	TCGA-GM-A3NW	TCGA-GM-A3NW-01A	Tumor	15.87538026	High	19.28873495	Low	0	Alive	3361	Hormone TherapyChemotherapy	Chemotherapy & Hormone Therapy	63	¡Ý60	Simple Mastectomy	Simple Mastectomy	Primary Tumor	M0	N0	T2	Lobular carcinoma, NOS	Ductal and Lobular Neoplasms	Infiltrating Lobular Carcinoma	stage iia	Stage II	Negative	Positive	NA	NA	YES	YES
934	TCGA-A8-A07I	TCGA-A8-A07I-01A	Tumor	14.25490916	High	20.28520934	High	0	Alive	426	ChemotherapyHormone TherapyTargeted Molecular therapy	Other	69	¡Ý60	Other	Other	Primary Tumor	M0	N2	T2	Infiltrating duct carcinoma, NOS	Ductal and Lobular Neoplasms	Infiltrating Ductal Carcinoma	stage iiia	Stage III	Positive	Negative	Positive	Luminal B	NO	NO
935	TCGA-BH-A0AU	TCGA-BH-A0AU-01A	Tumor	15.65663502	High	19.6608358	High	0	Alive	1914	NA	NA	45	£¼60	Other	Other	Primary Tumor	M0	N0	T2	Infiltrating duct carcinoma, NOS	Ductal and Lobular Neoplasms	Infiltrating Ductal Carcinoma	stage iia	Stage II	Positive	Positive	Positive	Luminal B	NA	NA
936	TCGA-AC-A2B8	TCGA-AC-A2B8-01A	Tumor	13.6879433	Low	18.71809675	Low	0	Alive	677	ChemotherapyHormone Therapy	Chemotherapy & Hormone Therapy	84	¡Ý60	Simple Mastectomy	Simple Mastectomy	Primary Tumor	M0	N0	T3	Lobular carcinoma, NOS	Ductal and Lobular Neoplasms	Infiltrating Lobular Carcinoma	stage iib	Stage II	Positive	Positive	Negative	Luminal A	YES	YES
937	TCGA-C8-A274	TCGA-C8-A274-01A	Tumor	11.93636957	Low	21.08119318	High	0	Alive	508	Hormone Therapy	Hormone Therapy	63	¡Ý60	Other	Other	Primary Tumor	M0	N0	T2	Infiltrating duct carcinoma, NOS	Ductal and Lobular Neoplasms	Infiltrating Ductal Carcinoma	stage iia	Stage II	Positive	Positive	Negative	Luminal A	NO	YES
938	TCGA-AR-A1AX	TCGA-AR-A1AX-01A	Tumor	14.57504988	High	18.5204906	Low	0	Alive	2629	ImmunotherapyHormone TherapyChemotherapy	Other	64	¡Ý60	Other	Other	Primary Tumor	M0	N0	T1	Infiltrating duct carcinoma, NOS	Ductal and Lobular Neoplasms	Infiltrating Ductal Carcinoma	stage i	Stage I	Positive	Positive	Positive	Luminal B	NO	NO
939	TCGA-A8-A07C	TCGA-A8-A07C-01A	Tumor	15.22534478	High	11.22391544	Low	0	Alive	1034	Chemotherapy	Chemotherapy	57	£¼60	Other	Other	Primary Tumor	M0	N0	T2	Infiltrating duct carcinoma, NOS	Ductal and Lobular Neoplasms	Infiltrating Ductal Carcinoma	stage iia	Stage II	Negative	Negative	Negative	TNBC	YES	NO
940	TCGA-AN-A0FK	TCGA-AN-A0FK-01A	Tumor	14.08064305	High	21.5248919	High	0	Alive	213	NA	NA	88	¡Ý60	Modified Radical Mastectomy	Modified Radical Mastectomy	Primary Tumor	M0	N0	T4	Infiltrating duct carcinoma, NOS	Ductal and Lobular Neoplasms	Infiltrating Ductal Carcinoma	stage iiib	Stage III	Positive	Positive	Positive	Luminal B	NA	NA
941	TCGA-AQ-A04H	TCGA-AQ-A04H-01B	Tumor	13.94567173	Low	21.57005091	High	0	Alive	754	Hormone TherapyChemotherapy	Chemotherapy & Hormone Therapy	61	¡Ý60	Modified Radical Mastectomy	Modified Radical Mastectomy	Primary Tumor	NA	N2	T2	Infiltrating duct carcinoma, NOS	Ductal and Lobular Neoplasms	Infiltrating Ductal Carcinoma	stage iiia	Stage III	Positive	Positive	NA	NA	YES	YES
942	TCGA-AR-A1AL	TCGA-AR-A1AL-01A	Tumor	13.56598188	Low	18.87825345	Low	0	Alive	2971	ChemotherapyHormone Therapy	Chemotherapy & Hormone Therapy	60	¡Ý60	Simple Mastectomy	Simple Mastectomy	Primary Tumor	M0	N1	T3	Lobular carcinoma, NOS	Ductal and Lobular Neoplasms	Infiltrating Lobular Carcinoma	stage iiia	Stage III	Positive	Positive	Negative	Luminal A	YES	YES
943	TCGA-BH-A0E2	TCGA-BH-A0E2-01A	Tumor	15.5807841	High	19.52264937	High	0	Alive	435	Hormone TherapyChemotherapy	Chemotherapy & Hormone Therapy	49	£¼60	Modified Radical Mastectomy	Modified Radical Mastectomy	Primary Tumor	M0	N2	T2	Infiltrating duct carcinoma, NOS	Ductal and Lobular Neoplasms	Infiltrating Ductal Carcinoma	stage iiia	Stage III	Positive	Positive	Negative	Luminal A	YES	YES
944	TCGA-A8-A08S	TCGA-A8-A08S-01A	Tumor	15.28008233	High	20.67297024	High	0	Alive	1004	Hormone Therapy	Hormone Therapy	71	¡Ý60	Other	Other	Primary Tumor	M0	N1	T1	Infiltrating duct carcinoma, NOS	Ductal and Lobular Neoplasms	Infiltrating Ductal Carcinoma	stage iia	Stage II	Positive	Positive	Positive	Luminal B	NO	YES
945	TCGA-D8-A1XV	TCGA-D8-A1XV-01A	Tumor	16.60284033	High	21.94375853	High	0	Alive	461	NA	NA	84	¡Ý60	Modified Radical Mastectomy	Modified Radical Mastectomy	Primary Tumor	M0	N0	T2	Mucinous adenocarcinoma	Cystic, Mucinous and Serous Neoplasms	Other	stage iia	Stage II	Positive	Positive	NA	NA	NA	NA
946	TCGA-B6-A0X4	TCGA-B6-A0X4-01A	Tumor	14.75991722	High	20.34555023	High	1	Dead	860	NA	NA	62	¡Ý60	Modified Radical Mastectomy	Modified Radical Mastectomy	Primary Tumor	M0	N1	T2	Infiltrating duct carcinoma, NOS	Ductal and Lobular Neoplasms	Infiltrating Ductal Carcinoma	stage iib	Stage II	Positive	Positive	NA	NA	NA	NA
947	TCGA-A2-A0T6	TCGA-A2-A0T6-01A	Tumor	13.06723499	Low	17.88002901	Low	0	Alive	575	Hormone TherapyChemotherapy	Chemotherapy & Hormone Therapy	50	£¼60	Simple Mastectomy	Simple Mastectomy	Primary Tumor	M0	N0	T3	Lobular carcinoma, NOS	Ductal and Lobular Neoplasms	Infiltrating Lobular Carcinoma	stage iib	Stage II	Positive	Positive	Negative	Luminal A	YES	YES
948	TCGA-AC-A6IW	TCGA-AC-A6IW-01A	Tumor	13.44244396	Low	13.30670426	Low	0	Alive	413	NA	NA	73	¡Ý60	Simple Mastectomy	Simple Mastectomy	Primary Tumor	NA	N0	T2	Infiltrating duct carcinoma, NOS	Ductal and Lobular Neoplasms	Infiltrating Ductal Carcinoma	stage iia	Stage II	Negative	Negative	Negative	TNBC	NA	NA
949	TCGA-E9-A54X	TCGA-E9-A54X-01A	Tumor	14.94845419	High	21.44123201	High	0	Alive	727	NA	NA	85	¡Ý60	Lumpectomy	Lumpectomy	Primary Tumor	M0	N0	T1	Mucinous adenocarcinoma	Cystic, Mucinous and Serous Neoplasms	Other	stage ia	Stage I	Positive	Positive	Negative	Luminal A	NA	NA
950	TCGA-E2-A158	TCGA-E2-A158-01A	Tumor	13.44803898	Low	8.773061149	Low	0	Alive	450	Chemotherapy	Chemotherapy	43	£¼60	Simple Mastectomy	Simple Mastectomy	Primary Tumor	M0	N1	T1	Infiltrating duct carcinoma, NOS	Ductal and Lobular Neoplasms	Infiltrating Ductal Carcinoma	stage iia	Stage II	Negative	Negative	Negative	TNBC	YES	NO
951	TCGA-AC-A8OR	TCGA-AC-A8OR-01A	Tumor	14.5431063	High	20.55353848	High	0	Alive	40	NA	NA	75	¡Ý60	Simple Mastectomy	Simple Mastectomy	Primary Tumor	NA	N0	T1	Mucinous adenocarcinoma	Cystic, Mucinous and Serous Neoplasms	Other	stage ia	Stage I	Positive	Positive	Negative	Luminal A	NA	NA
952	TCGA-A2-A4RX	TCGA-A2-A4RX-01A	Tumor	13.26169374	Low	13.91186968	Low	0	Alive	742	NA	NA	67	¡Ý60	Simple Mastectomy	Simple Mastectomy	Primary Tumor	M0	N0	T2	Metaplastic carcinoma, NOS	Complex Epithelial Neoplasms	Other	stage iia	Stage II	Positive	Positive	Negative	Luminal A	NA	NA
953	TCGA-A7-A13D	TCGA-A7-A13D-01A	Tumor	14.42347486	High	12.4160761	Low	0	Alive	965	Chemotherapy	Chemotherapy	46	£¼60	Lumpectomy	Lumpectomy	Primary Tumor	M0	N0	T2	Infiltrating duct carcinoma, NOS	Ductal and Lobular Neoplasms	Infiltrating Ductal Carcinoma	stage iia	Stage II	Negative	Positive	NA	NA	YES	NO
954	TCGA-D8-A1X8	TCGA-D8-A1X8-01A	Tumor	14.18186566	High	21.63547184	High	0	Alive	783	Chemotherapy	Chemotherapy	62	¡Ý60	Modified Radical Mastectomy	Modified Radical Mastectomy	Primary Tumor	M0	N2	T1	Lobular carcinoma, NOS	Ductal and Lobular Neoplasms	Infiltrating Lobular Carcinoma	stage iiia	Stage III	Positive	NA	Negative	Luminal A	YES	NO
955	TCGA-AO-A0JI	TCGA-AO-A0JI-01A	Tumor	12.72627697	Low	20.75689922	High	0	Alive	1528	ChemotherapyHormone Therapy	Chemotherapy & Hormone Therapy	56	£¼60	Modified Radical Mastectomy	Modified Radical Mastectomy	Primary Tumor	M0	N1	T1	Infiltrating duct carcinoma, NOS	Ductal and Lobular Neoplasms	Infiltrating Ductal Carcinoma	stage iia	Stage II	Positive	Negative	Negative	Luminal A	YES	YES
956	TCGA-E9-A3X8	TCGA-E9-A3X8-01A	Tumor	12.46397358	Low	18.27518436	Low	0	Alive	926	ChemotherapyHormone Therapy	Chemotherapy & Hormone Therapy	48	£¼60	Modified Radical Mastectomy	Modified Radical Mastectomy	Primary Tumor	M0	N1	T2	Lobular carcinoma, NOS	Ductal and Lobular Neoplasms	Infiltrating Lobular Carcinoma	stage iib	Stage II	Positive	Positive	Positive	Luminal B	YES	YES
957	TCGA-A8-A08L	TCGA-A8-A08L-01A	Tumor	11.88081022	Low	17.4016793	Low	1	Dead	30	NA	NA	89	¡Ý60	Other	Other	Primary Tumor	M0	N2	T3	Infiltrating duct carcinoma, NOS	Ductal and Lobular Neoplasms	Infiltrating Ductal Carcinoma	stage iiia	Stage III	Positive	Negative	Negative	Luminal A	NA	NA
958	TCGA-E2-A576	TCGA-E2-A576-01A	Tumor	11.28172549	Low	20.31597462	High	0	Alive	1043	Hormone TherapyChemotherapy	Chemotherapy & Hormone Therapy	69	¡Ý60	Lumpectomy	Lumpectomy	Primary Tumor	NA	N0	T1	Lobular carcinoma, NOS	Ductal and Lobular Neoplasms	Infiltrating Lobular Carcinoma	stage ia	Stage I	Positive	Positive	NA	NA	YES	YES
959	TCGA-E9-A227	TCGA-E9-A227-01A	Tumor	13.93646748	Low	19.28059457	Low	0	Alive	975	ChemotherapyHormone Therapy	Chemotherapy & Hormone Therapy	42	£¼60	Lumpectomy	Lumpectomy	Primary Tumor	M0	N1	T2	Infiltrating duct carcinoma, NOS	Ductal and Lobular Neoplasms	Infiltrating Ductal Carcinoma	stage iib	Stage II	Positive	Positive	Negative	Luminal A	YES	YES
960	TCGA-AR-A1AM	TCGA-AR-A1AM-01A	Tumor	14.11194609	High	18.28140423	Low	0	Alive	2991	ChemotherapyHormone Therapy	Chemotherapy & Hormone Therapy	52	£¼60	Simple Mastectomy	Simple Mastectomy	Primary Tumor	M0	N1	T3	Lobular carcinoma, NOS	Ductal and Lobular Neoplasms	Infiltrating Lobular Carcinoma	stage iiia	Stage III	Positive	Positive	NA	NA	YES	YES
961	TCGA-EW-A6SC	TCGA-EW-A6SC-01A	Tumor	12.46620876	Low	20.30586471	High	0	Alive	952	Hormone Therapy	Hormone Therapy	60	¡Ý60	Lumpectomy	Lumpectomy	Primary Tumor	M0	N0	T2	Lobular carcinoma, NOS	Ductal and Lobular Neoplasms	Infiltrating Lobular Carcinoma	stage iia	Stage II	Positive	Positive	Negative	Luminal A	NO	YES
962	TCGA-B6-A0I6	TCGA-B6-A0I6-01A	Tumor	NA	NA	10.72408903	Low	1	Dead	991	NA	NA	49	£¼60	Modified Radical Mastectomy	Modified Radical Mastectomy	Primary Tumor	M0	N1	T1	Infiltrating duct carcinoma, NOS	Ductal and Lobular Neoplasms	Infiltrating Ductal Carcinoma	stage iia	Stage II	Negative	Negative	NA	NA	NA	NA
963	TCGA-S3-AA17	TCGA-S3-AA17-01A	Tumor	13.96735982	Low	20.67072728	High	0	Alive	424	Hormone Therapy	Hormone Therapy	64	¡Ý60	Simple Mastectomy	Simple Mastectomy	Primary Tumor	M0	N1	T2	Infiltrating duct carcinoma, NOS	Ductal and Lobular Neoplasms	Infiltrating Ductal Carcinoma	stage iib	Stage II	Positive	Positive	NA	NA	NO	YES
964	TCGA-A2-A0CP	TCGA-A2-A0CP-01A	Tumor	11.30505698	Low	18.57837898	Low	0	Alive	2813	Hormone TherapyChemotherapy	Chemotherapy & Hormone Therapy	60	¡Ý60	Lumpectomy	Lumpectomy	Primary Tumor	M0	N0	T1	Infiltrating duct carcinoma, NOS	Ductal and Lobular Neoplasms	Infiltrating Ductal Carcinoma	stage ia	Stage I	Positive	Positive	NA	NA	YES	YES
965	TCGA-E9-A229	TCGA-E9-A229-01A	Tumor	NA	NA	18.32650983	Low	0	Alive	1148	Chemotherapy	Chemotherapy	37	£¼60	NA	[Not Available]	Primary Tumor	M0	N0	T1	Infiltrating duct carcinoma, NOS	Ductal and Lobular Neoplasms	Infiltrating Ductal Carcinoma	stage ia	Stage I	NA	NA	NA	NA	YES	NO
966	TCGA-E2-A1IK	TCGA-E2-A1IK-01A	Tumor	15.00129017	High	21.41550038	High	0	Alive	1800	Hormone Therapy	Hormone Therapy	71	¡Ý60	Lumpectomy	Lumpectomy	Primary Tumor	M0	N1	T1	Infiltrating duct carcinoma, NOS	Ductal and Lobular Neoplasms	Infiltrating Ductal Carcinoma	stage iia	Stage II	Positive	Positive	Negative	Luminal A	NO	YES
967	TCGA-E2-A1LH	TCGA-E2-A1LH-01A	Tumor	14.25533857	High	12.93829601	Low	0	Alive	3247	Chemotherapy	Chemotherapy	59	£¼60	Lumpectomy	Lumpectomy	Primary Tumor	M0	N0	T1	Infiltrating duct carcinoma, NOS	Ductal and Lobular Neoplasms	Infiltrating Ductal Carcinoma	stage i	Stage I	Negative	Negative	Negative	TNBC	YES	NO
968	TCGA-A2-A0D1	TCGA-A2-A0D1-01A	Tumor	12.55204935	Low	12.40743041	Low	0	Alive	1051	ChemotherapyTargeted Molecular therapy	Other	76	¡Ý60	Lumpectomy	Lumpectomy	Primary Tumor	M0	N0	T2	Infiltrating duct carcinoma, NOS	Ductal and Lobular Neoplasms	Infiltrating Ductal Carcinoma	stage iia	Stage II	Negative	Negative	Positive	HER2 (+)	NO	NO
969	TCGA-BH-A42V	TCGA-BH-A42V-01A	Tumor	11.48513625	Low	17.11794698	Low	0	Alive	635	NA	NA	41	£¼60	Modified Radical Mastectomy	Modified Radical Mastectomy	Primary Tumor	M0	N1	T1	Infiltrating duct carcinoma, NOS	Ductal and Lobular Neoplasms	Infiltrating Ductal Carcinoma	stage ib	Stage I	Positive	Positive	Negative	Luminal A	NA	NA
970	TCGA-4H-AAAK	TCGA-4H-AAAK-01A	Tumor	13.27806529	Low	18.81137631	Low	0	Alive	348	Chemotherapy	Chemotherapy	50	£¼60	Modified Radical Mastectomy	Modified Radical Mastectomy	Primary Tumor	M0	N2	T2	Lobular carcinoma, NOS	Ductal and Lobular Neoplasms	Infiltrating Lobular Carcinoma	stage iiia	Stage III	Positive	Positive	NA	NA	YES	NO
971	TCGA-B6-A0IE	TCGA-B6-A0IE-01A	Tumor	NA	NA	18.19948163	Low	1	Dead	1993	NA	NA	38	£¼60	Other	Other	Primary Tumor	M0	N1	T3	Lobular carcinoma, NOS	Ductal and Lobular Neoplasms	Other	stage iiia	Stage III	Negative	Negative	NA	NA	NA	NA
972	TCGA-AN-A03Y	TCGA-AN-A03Y-01A	Tumor	16.1022855	High	20.4734406	High	0	Alive	10	NA	NA	66	¡Ý60	Modified Radical Mastectomy	Modified Radical Mastectomy	Primary Tumor	M0	N0	T2	Infiltrating duct carcinoma, NOS	Ductal and Lobular Neoplasms	Infiltrating Ductal Carcinoma	stage iia	Stage II	Positive	Positive	Negative	Luminal A	NA	NA
973	TCGA-B6-A0I2	TCGA-B6-A0I2-01A	Tumor	NA	NA	17.03761236	Low	0	Alive	4361	NA	NA	45	£¼60	NA	[Not Available]	Primary Tumor	M0	N0	T1	Infiltrating duct carcinoma, NOS	Ductal and Lobular Neoplasms	Infiltrating Ductal Carcinoma	stage ia	Stage I	NA	NA	NA	NA	NA	NA
974	TCGA-BH-A28Q	TCGA-BH-A28Q-01A	Tumor	13.79401054	Low	19.43170943	Low	0	Alive	1119	NA	NA	46	£¼60	Modified Radical Mastectomy	Modified Radical Mastectomy	Primary Tumor	M0	N1	T2	Lobular carcinoma, NOS	Ductal and Lobular Neoplasms	Infiltrating Lobular Carcinoma	stage iib	Stage II	Positive	Positive	Negative	Luminal A	NA	NA
975	TCGA-BH-A0B0	TCGA-BH-A0B0-01A	Tumor	13.40175752	Low	18.97557518	Low	0	Alive	2477	Chemotherapy	Chemotherapy	56	£¼60	Other	Other	Primary Tumor	M0	N0	T1	Infiltrating duct carcinoma, NOS	Ductal and Lobular Neoplasms	Infiltrating Ductal Carcinoma	stage i	Stage I	Positive	Positive	Negative	Luminal A	YES	NO
976	TCGA-EW-A1OY	TCGA-EW-A1OY-01A	Tumor	13.94049103	Low	21.17849921	High	0	Alive	908	Hormone TherapyChemotherapy	Chemotherapy & Hormone Therapy	63	¡Ý60	Lumpectomy	Lumpectomy	Primary Tumor	NA	N0	T2	Infiltrating duct carcinoma, NOS	Ductal and Lobular Neoplasms	Infiltrating Ductal Carcinoma	stage iia	Stage II	Positive	Positive	Negative	Luminal A	YES	YES
977	TCGA-LL-A73Y	TCGA-LL-A73Y-01A	Tumor	12.95686937	Low	12.2165434	Low	0	Alive	477	Chemotherapy	Chemotherapy	67	¡Ý60	Simple Mastectomy	Simple Mastectomy	Primary Tumor	NA	N0	T1	Infiltrating duct carcinoma, NOS	Ductal and Lobular Neoplasms	Infiltrating Ductal Carcinoma	stage ia	Stage I	Negative	Negative	Negative	TNBC	YES	NO
978	TCGA-A2-A0D3	TCGA-A2-A0D3-01A	Tumor	11.94778328	Low	19.79712185	High	0	Alive	1873	ChemotherapyHormone TherapyTargeted Molecular therapy	Other	42	£¼60	Simple Mastectomy	Simple Mastectomy	Primary Tumor	M0	N0	T1	Infiltrating duct carcinoma, NOS	Ductal and Lobular Neoplasms	Infiltrating Ductal Carcinoma	stage ia	Stage I	Positive	Positive	Negative	Luminal A	NO	NO
979	TCGA-PE-A5DE	TCGA-PE-A5DE-01A	Tumor	12.10735683	Low	19.29031263	Low	0	Alive	2645	ChemotherapyHormone Therapy	Chemotherapy & Hormone Therapy	41	£¼60	Other	Other	Primary Tumor	M0	N0	T2	Lobular carcinoma, NOS	Ductal and Lobular Neoplasms	Infiltrating Lobular Carcinoma	stage iia	Stage II	Positive	Positive	Negative	Luminal A	YES	YES
980	TCGA-AO-A03R	TCGA-AO-A03R-01A	Tumor	12.92570094	Low	20.11702403	High	0	Alive	2091	ChemotherapyHormone Therapy	Chemotherapy & Hormone Therapy	57	£¼60	Modified Radical Mastectomy	Modified Radical Mastectomy	Primary Tumor	M0	N1	T2	Infiltrating duct carcinoma, NOS	Ductal and Lobular Neoplasms	Infiltrating Ductal Carcinoma	stage iib	Stage II	Positive	Positive	Negative	Luminal A	YES	YES
981	TCGA-A2-A0YD	TCGA-A2-A0YD-01A	Tumor	12.60553165	Low	20.15180977	High	0	Alive	769	ChemotherapyHormone Therapy	Chemotherapy & Hormone Therapy	63	¡Ý60	Simple Mastectomy	Simple Mastectomy	Primary Tumor	M0	N0	T3	Lobular carcinoma, NOS	Ductal and Lobular Neoplasms	Infiltrating Lobular Carcinoma	stage iib	Stage II	Positive	Positive	NA	NA	YES	YES
982	TCGA-EW-A1OW	TCGA-EW-A1OW-01A	Tumor	15.20150449	High	10.85032583	Low	0	Alive	694	Chemotherapy	Chemotherapy	58	£¼60	Lumpectomy	Lumpectomy	Primary Tumor	NA	N0	T2	Basal cell carcinoma, NOS	Basal Cell Neoplasms	Infiltrating Ductal Carcinoma	stage iia	Stage II	Negative	Negative	Negative	TNBC	YES	NO
983	TCGA-E2-A15S	TCGA-E2-A15S-01A	Tumor	14.28364189	High	19.93538275	High	0	Alive	428	Hormone TherapyChemotherapy	Chemotherapy & Hormone Therapy	34	£¼60	Simple Mastectomy	Simple Mastectomy	Primary Tumor	M0	N1	T2	Infiltrating duct carcinoma, NOS	Ductal and Lobular Neoplasms	Infiltrating Ductal Carcinoma	stage iib	Stage II	Positive	Negative	NA	NA	YES	YES
984	TCGA-BH-A0HQ	TCGA-BH-A0HQ-01A	Tumor	13.4581632	Low	20.34139286	High	0	Alive	1121	Hormone Therapy	Hormone Therapy	56	£¼60	Other	Other	Primary Tumor	M0	N0	T2	Infiltrating duct carcinoma, NOS	Ductal and Lobular Neoplasms	Infiltrating Ductal Carcinoma	stage iia	Stage II	Positive	Positive	Negative	Luminal A	NO	YES
985	TCGA-AR-A24N	TCGA-AR-A24N-01A	Tumor	13.3365055	Low	21.03866901	High	0	Alive	3035	NA	NA	54	£¼60	Simple Mastectomy	Simple Mastectomy	Primary Tumor	M0	N0	T1	Infiltrating duct carcinoma, NOS	Ductal and Lobular Neoplasms	Infiltrating Ductal Carcinoma	stage i	Stage I	Positive	Positive	NA	NA	NA	NA
986	TCGA-WT-AB44	TCGA-WT-AB44-01A	Tumor	12.39296994	Low	18.57939605	Low	0	Alive	883	Hormone Therapy	Hormone Therapy	77	¡Ý60	Lumpectomy	Lumpectomy	Primary Tumor	NA	N0	T1	Lobular carcinoma, NOS	Ductal and Lobular Neoplasms	Infiltrating Lobular Carcinoma	stage ia	Stage I	Positive	Positive	Negative	Luminal A	NO	YES
987	TCGA-LL-A6FQ	TCGA-LL-A6FQ-01A	Tumor	12.02367381	Low	20.095926	High	0	Alive	80	NA	NA	77	¡Ý60	Modified Radical Mastectomy	Modified Radical Mastectomy	Primary Tumor	NA	N2	T2	Infiltrating duct carcinoma, NOS	Ductal and Lobular Neoplasms	Infiltrating Ductal Carcinoma	stage iiia	Stage III	Positive	Positive	Negative	Luminal A	NA	NA
988	TCGA-E9-A228	TCGA-E9-A228-01A	Tumor	NA	NA	21.25778461	High	0	Alive	1285	Hormone TherapyChemotherapy	Chemotherapy & Hormone Therapy	58	£¼60	NA	[Not Available]	Primary Tumor	M0	N1	T2	Infiltrating duct carcinoma, NOS	Ductal and Lobular Neoplasms	Infiltrating Ductal Carcinoma	stage iib	Stage II	NA	NA	NA	NA	YES	YES
989	TCGA-BH-A1FE	TCGA-BH-A1FE-01A	Tumor	14.18281516	High	17.97820517	Low	1	Dead	2273	NA	NA	31	£¼60	Modified Radical Mastectomy	Modified Radical Mastectomy	Primary Tumor	M0	N1	T2	Infiltrating duct carcinoma, NOS	Ductal and Lobular Neoplasms	Infiltrating Ductal Carcinoma	stage iib	Stage II	Positive	Positive	NA	NA	NA	NA
990	TCGA-BH-A0AY	TCGA-BH-A0AY-01A	Tumor	11.69457257	Low	18.78963846	Low	0	Alive	777	ChemotherapyHormone Therapy	Chemotherapy & Hormone Therapy	62	¡Ý60	Simple Mastectomy	Simple Mastectomy	Primary Tumor	M0	N0	T2	Infiltrating duct carcinoma, NOS	Ductal and Lobular Neoplasms	Infiltrating Ductal Carcinoma	stage iia	Stage II	Positive	Positive	Negative	Luminal A	YES	YES
991	TCGA-A2-A25E	TCGA-A2-A25E-01A	Tumor	14.54559783	High	19.4697498	Low	0	Alive	3204	ChemotherapyImmunotherapyHormone Therapy	Other	34	£¼60	Modified Radical Mastectomy	Modified Radical Mastectomy	Primary Tumor	M0	N2	T2	Infiltrating duct carcinoma, NOS	Ductal and Lobular Neoplasms	Infiltrating Ductal Carcinoma	stage iiia	Stage III	Positive	Positive	NA	NA	NO	NO
992	TCGA-BH-A0AV	TCGA-BH-A0AV-01A	Tumor	NA	NA	11.62960774	Low	0	Alive	1820	Chemotherapy	Chemotherapy	52	£¼60	Other	Other	Primary Tumor	M0	N0	T1	Infiltrating duct carcinoma, NOS	Ductal and Lobular Neoplasms	Infiltrating Ductal Carcinoma	stage i	Stage I	Negative	Negative	NA	NA	YES	NO
993	TCGA-AN-A0XW	TCGA-AN-A0XW-01A	Tumor	14.45799966	High	18.28620377	Low	0	Alive	170	NA	NA	36	£¼60	NA	[Not Available]	Primary Tumor	M0	N2	T2	Infiltrating duct carcinoma, NOS	Ductal and Lobular Neoplasms	Infiltrating Ductal Carcinoma	stage iiia	Stage III	Positive	Positive	Positive	Luminal B	NA	NA
994	TCGA-B6-A0RE	TCGA-B6-A0RE-01A	Tumor	NA	NA	14.30346582	Low	0	Alive	7777	NA	NA	61	¡Ý60	Modified Radical Mastectomy	Modified Radical Mastectomy	Primary Tumor	M0	N0	NA	Infiltrating duct carcinoma, NOS	Ductal and Lobular Neoplasms	Infiltrating Ductal Carcinoma	stage x	NA	Negative	Negative	NA	NA	NA	NA
995	TCGA-A7-A3J0	TCGA-A7-A3J0-01A	Tumor	14.58892606	High	20.96314551	High	0	Alive	313	Hormone Therapy	Hormone Therapy	62	¡Ý60	Lumpectomy	Lumpectomy	Primary Tumor	M0	N0	T2	Mucinous adenocarcinoma	Cystic, Mucinous and Serous Neoplasms	Other	stage iia	Stage II	Positive	Positive	Negative	Luminal A	NO	YES
996	TCGA-A2-A0YG	TCGA-A2-A0YG-01A	Tumor	15.41771001	High	19.80416932	High	0	Alive	666	ChemotherapyHormone TherapyTargeted Molecular therapy	Other	63	¡Ý60	Lumpectomy	Lumpectomy	Primary Tumor	M0	N3	T2	Infiltrating duct carcinoma, NOS	Ductal and Lobular Neoplasms	Infiltrating Ductal Carcinoma	stage iiic	Stage III	Positive	Positive	Positive	Luminal B	NO	NO
997	TCGA-E2-A10E	TCGA-E2-A10E-01A	Tumor	14.91368415	High	21.41790817	High	0	Alive	865	ChemotherapyHormone Therapy	Chemotherapy & Hormone Therapy	64	¡Ý60	Simple Mastectomy	Simple Mastectomy	Primary Tumor	M0	N1	T1	Infiltrating duct carcinoma, NOS	Ductal and Lobular Neoplasms	Infiltrating Ductal Carcinoma	stage iia	Stage II	Positive	Positive	NA	NA	YES	YES
998	TCGA-A2-A0CO	TCGA-A2-A0CO-01A	Tumor	12.48631749	Low	18.9611164	Low	1	Dead	1468	Hormone Therapy	Hormone Therapy	85	¡Ý60	Modified Radical Mastectomy	Modified Radical Mastectomy	Primary Tumor	M0	N0	T3	Lobular carcinoma, NOS	Ductal and Lobular Neoplasms	Infiltrating Lobular Carcinoma	stage iib	Stage II	Positive	Positive	Negative	Luminal A	NO	YES
999	TCGA-AR-A0TS	TCGA-AR-A0TS-01A	Tumor	13.97267289	Low	12.6496803	Low	0	Alive	2558	Chemotherapy	Chemotherapy	46	£¼60	Lumpectomy	Lumpectomy	Primary Tumor	M0	N1	T2	Infiltrating duct carcinoma, NOS	Ductal and Lobular Neoplasms	Infiltrating Ductal Carcinoma	stage iib	Stage II	Negative	Negative	Negative	TNBC	YES	NO
1000	TCGA-D8-A1JF	TCGA-D8-A1JF-01A	Tumor	15.96114695	High	14.89326042	Low	0	Alive	366	NA	NA	79	¡Ý60	Modified Radical Mastectomy	Modified Radical Mastectomy	Primary Tumor	M0	N2	T1	Infiltrating duct carcinoma, NOS	Ductal and Lobular Neoplasms	Infiltrating Ductal Carcinoma	stage iiia	Stage III	Negative	Negative	Negative	TNBC	NA	NA
1001	TCGA-AR-A0TR	TCGA-AR-A0TR-01A	Tumor	13.7975842	Low	21.44765955	High	1	Dead	160	Hormone Therapy	Hormone Therapy	68	¡Ý60	Modified Radical Mastectomy	Modified Radical Mastectomy	Primary Tumor	M0	N1	T2	Infiltrating duct carcinoma, NOS	Ductal and Lobular Neoplasms	Infiltrating Ductal Carcinoma	stage iib	Stage II	Positive	Positive	NA	NA	NO	YES
1002	TCGA-D8-A27T	TCGA-D8-A27T-01A	Tumor	13.03564171	Low	20.69327505	High	0	Alive	398	Hormone TherapyChemotherapy	Chemotherapy & Hormone Therapy	53	£¼60	Simple Mastectomy	Simple Mastectomy	Primary Tumor	M0	N3	T2	Lobular carcinoma, NOS	Ductal and Lobular Neoplasms	Infiltrating Lobular Carcinoma	stage iiic	Stage III	Positive	Positive	Negative	Luminal A	YES	YES
1003	TCGA-A2-A0SX	TCGA-A2-A0SX-01A	Tumor	13.63721051	Low	14.7788509	Low	0	Alive	1534	Chemotherapy	Chemotherapy	48	£¼60	Lumpectomy	Lumpectomy	Primary Tumor	M0	N0	T1	Infiltrating duct carcinoma, NOS	Ductal and Lobular Neoplasms	Infiltrating Ductal Carcinoma	stage ia	Stage I	Negative	Negative	Negative	TNBC	YES	NO
1004	TCGA-A7-A5ZV	TCGA-A7-A5ZV-01A	Tumor	NA	NA	11.11136093	Low	0	Alive	368	Chemotherapy	Chemotherapy	62	¡Ý60	Lumpectomy	Lumpectomy	Primary Tumor	M0	N0	T2	Carcinoma, NOS	Epithelial Neoplasms, NOS	Other	stage iia	Stage II	Negative	Negative	NA	NA	YES	NO
1005	TCGA-BH-A0DO	TCGA-BH-A0DO-01B	Tumor	13.27852846	Low	21.22125174	High	0	Alive	1644	NA	NA	78	¡Ý60	Simple Mastectomy	Simple Mastectomy	Primary Tumor	M0	N0	T1	Infiltrating duct carcinoma, NOS	Ductal and Lobular Neoplasms	Infiltrating Ductal Carcinoma	stage i	Stage I	Positive	Positive	Negative	Luminal A	NA	NA
1006	TCGA-AO-A12F	TCGA-AO-A12F-01A	Tumor	13.05847096	Low	11.17914897	Low	0	Alive	1842	Chemotherapy	Chemotherapy	36	£¼60	Simple Mastectomy	Simple Mastectomy	Primary Tumor	M0	N0	T2	Infiltrating duct carcinoma, NOS	Ductal and Lobular Neoplasms	Infiltrating Ductal Carcinoma	stage iia	Stage II	Negative	Negative	Negative	TNBC	YES	NO
1007	TCGA-AN-A0FV	TCGA-AN-A0FV-01A	Tumor	12.70681397	Low	14.62999584	Low	0	Alive	10	NA	NA	58	£¼60	Modified Radical Mastectomy	Modified Radical Mastectomy	Primary Tumor	M0	N0	T2	Infiltrating duct carcinoma, NOS	Ductal and Lobular Neoplasms	Infiltrating Ductal Carcinoma	stage iia	Stage II	Negative	Negative	Positive	HER2 (+)	NA	NA
1008	TCGA-A8-A09Q	TCGA-A8-A09Q-01A	Tumor	13.16694903	Low	21.04208711	High	0	Alive	761	Hormone Therapy	Hormone Therapy	83	¡Ý60	Other	Other	Primary Tumor	M0	N2	T4	Infiltrating duct carcinoma, NOS	Ductal and Lobular Neoplasms	Infiltrating Ductal Carcinoma	stage iiib	Stage III	Positive	Positive	Negative	Luminal A	NO	YES
1009	TCGA-A2-A4S1	TCGA-A2-A4S1-01A	Tumor	14.90390644	High	13.25114716	Low	0	Alive	820	NA	NA	66	¡Ý60	Lumpectomy	Lumpectomy	Primary Tumor	M0	N0	T2	Metaplastic carcinoma, NOS	Complex Epithelial Neoplasms	Other	stage iia	Stage II	Positive	Negative	Negative	Luminal A	NA	NA
1010	TCGA-D8-A1Y0	TCGA-D8-A1Y0-01A	Tumor	13.70218829	Low	20.23318911	High	0	Alive	472	Hormone TherapyChemotherapy	Chemotherapy & Hormone Therapy	65	¡Ý60	Modified Radical Mastectomy	Modified Radical Mastectomy	Primary Tumor	NA	N2	T1	Infiltrating duct carcinoma, NOS	Ductal and Lobular Neoplasms	Infiltrating Ductal Carcinoma	stage iiia	Stage III	Positive	Positive	Negative	Luminal A	YES	YES
1011	TCGA-3C-AAAU	TCGA-3C-AAAU-01A	Tumor	12.07972934	Low	18.11202266	Low	0	Alive	4047	Chemotherapy	Chemotherapy	55	£¼60	Modified Radical Mastectomy	Modified Radical Mastectomy	Primary Tumor	NA	NA	NA	Lobular carcinoma, NOS	Ductal and Lobular Neoplasms	Infiltrating Lobular Carcinoma	stage x	NA	Positive	Positive	Negative	Luminal A	YES	NO
1012	TCGA-A2-A0CQ	TCGA-A2-A0CQ-01A	Tumor	15.26995384	High	20.22927247	High	0	Alive	2695	ChemotherapyHormone TherapyImmunotherapy	Other	62	¡Ý60	Lumpectomy	Lumpectomy	Primary Tumor	M0	N0	T1	Infiltrating duct carcinoma, NOS	Ductal and Lobular Neoplasms	Infiltrating Ductal Carcinoma	stage ia	Stage I	Positive	Positive	NA	NA	NO	NO
1013	TCGA-D8-A145	TCGA-D8-A145-01A	Tumor	15.03054292	High	20.52588041	High	0	Alive	410	Hormone Therapy	Hormone Therapy	80	¡Ý60	Simple Mastectomy	Simple Mastectomy	Primary Tumor	M0	N1	T1	Infiltrating duct carcinoma, NOS	Ductal and Lobular Neoplasms	Infiltrating Ductal Carcinoma	stage iia	Stage II	Positive	Positive	NA	NA	NO	YES
1014	TCGA-D8-A140	TCGA-D8-A140-01A	Tumor	11.59057246	Low	20.75712576	High	0	Alive	403	Chemotherapy	Chemotherapy	62	¡Ý60	Modified Radical Mastectomy	Modified Radical Mastectomy	Primary Tumor	M0	N1	T2	Infiltrating duct carcinoma, NOS	Ductal and Lobular Neoplasms	Infiltrating Ductal Carcinoma	stage iib	Stage II	Positive	Positive	Positive	Luminal B	YES	NO
1015	TCGA-A2-A3KC	TCGA-A2-A3KC-01A	Tumor	12.11704951	Low	19.57120863	High	0	Alive	1102	ChemotherapyHormone Therapy	Chemotherapy & Hormone Therapy	55	£¼60	Simple Mastectomy	Simple Mastectomy	Primary Tumor	M0	N1	T2	Lobular carcinoma, NOS	Ductal and Lobular Neoplasms	Infiltrating Lobular Carcinoma	stage iib	Stage II	Positive	Positive	NA	NA	YES	YES
1016	TCGA-BH-A18R	TCGA-BH-A18R-01A	Tumor	13.61816883	Low	16.72614245	Low	1	Dead	1142	NA	NA	50	£¼60	Modified Radical Mastectomy	Modified Radical Mastectomy	Primary Tumor	M0	N1	T2	Infiltrating duct carcinoma, NOS	Ductal and Lobular Neoplasms	Infiltrating Ductal Carcinoma	stage iia	Stage II	NA	Negative	Positive	NA	NA	NA
1017	TCGA-AN-A0XN	TCGA-AN-A0XN-01A	Tumor	15.64275719	High	18.17221312	Low	0	Alive	10	NA	NA	68	¡Ý60	NA	[Not Available]	Primary Tumor	M0	N2	T2	Infiltrating duct carcinoma, NOS	Ductal and Lobular Neoplasms	Infiltrating Ductal Carcinoma	stage iiia	Stage III	Negative	Positive	Negative	Luminal A	NA	NA
1018	TCGA-BH-A0BP	TCGA-BH-A0BP-01A	Tumor	10.94294142	Low	20.00514844	High	1	Dead	2296	NA	NA	76	¡Ý60	Other	Other	Primary Tumor	M0	N0	T1	Infiltrating duct carcinoma, NOS	Ductal and Lobular Neoplasms	Infiltrating Ductal Carcinoma	stage i	Stage I	Positive	Positive	Negative	Luminal A	NA	NA
1019	TCGA-D8-A1JL	TCGA-D8-A1JL-01A	Tumor	15.25314442	High	13.90656677	Low	0	Alive	611	NA	NA	72	¡Ý60	Modified Radical Mastectomy	Modified Radical Mastectomy	Primary Tumor	M0	N0	T2	Infiltrating duct carcinoma, NOS	Ductal and Lobular Neoplasms	Infiltrating Ductal Carcinoma	stage iia	Stage II	Negative	Negative	Negative	TNBC	NA	NA
1020	TCGA-EW-A6SB	TCGA-EW-A6SB-01A	Tumor	13.81449789	Low	12.697659	Low	0	Alive	760	NA	NA	62	¡Ý60	Modified Radical Mastectomy	Modified Radical Mastectomy	Primary Tumor	M0	N0	T2	Infiltrating duct carcinoma, NOS	Ductal and Lobular Neoplasms	Infiltrating Ductal Carcinoma	stage ii	Stage II	Negative	Negative	Negative	TNBC	NA	NA
1021	TCGA-B6-A0WS	TCGA-B6-A0WS-01A	Tumor	13.58176358	Low	20.30929696	High	1	Dead	2965	NA	NA	58	£¼60	Lumpectomy	Lumpectomy	Primary Tumor	NA	NA	T1	Infiltrating duct carcinoma, NOS	Ductal and Lobular Neoplasms	Infiltrating Ductal Carcinoma	stage x	NA	Positive	Positive	NA	NA	NA	NA
1022	TCGA-B6-A0WW	TCGA-B6-A0WW-01A	Tumor	13.09484121	Low	21.30340115	High	1	Dead	558	NA	NA	58	£¼60	Modified Radical Mastectomy	Modified Radical Mastectomy	Primary Tumor	NA	N1	T2	Infiltrating duct carcinoma, NOS	Ductal and Lobular Neoplasms	Infiltrating Ductal Carcinoma	stage x	NA	Positive	Positive	NA	NA	NA	NA
1023	TCGA-AO-A129	TCGA-AO-A129-01A	Tumor	14.27498034	High	14.1971816	Low	0	Alive	3286	Chemotherapy	Chemotherapy	29	£¼60	Modified Radical Mastectomy	Modified Radical Mastectomy	Primary Tumor	M0	N1	T2	Infiltrating duct carcinoma, NOS	Ductal and Lobular Neoplasms	Infiltrating Ductal Carcinoma	stage iib	Stage II	Negative	Negative	Negative	TNBC	YES	NO
1024	TCGA-AN-A0FJ	TCGA-AN-A0FJ-01A	Tumor	13.45541247	Low	10.74048959	Low	0	Alive	242	NA	NA	59	£¼60	Modified Radical Mastectomy	Modified Radical Mastectomy	Primary Tumor	M1	N2	T2	Infiltrating duct carcinoma, NOS	Ductal and Lobular Neoplasms	Infiltrating Ductal Carcinoma	stage iv	Stage IV	Positive	Negative	Positive	Luminal B	NA	NA
1025	TCGA-A2-A0YC	TCGA-A2-A0YC-01A	Tumor	15.68007971	High	20.54592606	High	0	Alive	990	Hormone Therapy	Hormone Therapy	59	£¼60	Lumpectomy	Lumpectomy	Primary Tumor	M0	N1	T2	Infiltrating duct carcinoma, NOS	Ductal and Lobular Neoplasms	Infiltrating Ductal Carcinoma	stage iib	Stage II	Positive	Positive	NA	NA	NO	YES
1026	TCGA-AC-A6NO	TCGA-AC-A6NO-01A	Tumor	13.6786926	Low	18.87968484	Low	0	Alive	51	NA	NA	43	£¼60	Modified Radical Mastectomy	Modified Radical Mastectomy	Primary Tumor	NA	N1	T2	Infiltrating duct carcinoma, NOS	Ductal and Lobular Neoplasms	Infiltrating Ductal Carcinoma	stage iib	Stage II	Positive	Positive	Negative	Luminal A	NA	NA
1027	TCGA-C8-A275	TCGA-C8-A275-01A	Tumor	NA	NA	13.36542215	Low	0	Alive	1	NA	NA	56	£¼60	Other	Other	Primary Tumor	M0	N1	T1	Infiltrating duct carcinoma, NOS	Ductal and Lobular Neoplasms	Infiltrating Ductal Carcinoma	stage iia	Stage II	NA	NA	NA	NA	NA	NA
1028	TCGA-A8-A06T	TCGA-A8-A06T-01A	Tumor	13.79657835	Low	21.33116187	High	0	Alive	1614	Hormone Therapy	Hormone Therapy	75	¡Ý60	Other	Other	Primary Tumor	M0	N1	T3	Infiltrating duct carcinoma, NOS	Ductal and Lobular Neoplasms	Infiltrating Ductal Carcinoma	stage iiia	Stage III	Positive	Positive	Positive	Luminal B	NO	YES
1029	TCGA-A8-A07J	TCGA-A8-A07J-01A	Tumor	14.77906343	High	18.57283836	Low	0	Alive	365	ChemotherapyHormone Therapy	Chemotherapy & Hormone Therapy	35	£¼60	Other	Other	Primary Tumor	M0	N1	T2	Infiltrating duct carcinoma, NOS	Ductal and Lobular Neoplasms	Infiltrating Ductal Carcinoma	stage iib	Stage II	Positive	Positive	Negative	Luminal A	YES	YES
1030	TCGA-BH-A0B7	TCGA-BH-A0B7-01A	Tumor	11.77955471	Low	12.9663894	Low	0	Alive	2559	Chemotherapy	Chemotherapy	42	£¼60	Other	Other	Primary Tumor	M0	N1	T2	Infiltrating duct carcinoma, NOS	Ductal and Lobular Neoplasms	Infiltrating Ductal Carcinoma	stage iib	Stage II	Positive	Positive	Positive	Luminal B	YES	NO
1031	TCGA-E2-A10C	TCGA-E2-A10C-01A	Tumor	10.52780753	Low	20.22496702	High	0	Alive	1220	ChemotherapyHormone Therapy	Chemotherapy & Hormone Therapy	54	£¼60	Lumpectomy	Lumpectomy	Primary Tumor	M0	N1	T2	Infiltrating duct carcinoma, NOS	Ductal and Lobular Neoplasms	Infiltrating Ductal Carcinoma	stage iib	Stage II	Positive	Positive	Negative	Luminal A	YES	YES
1032	TCGA-C8-A1HJ	TCGA-C8-A1HJ-01A	Tumor	15.33053813	High	12.05771005	Low	0	Alive	5	NA	NA	53	£¼60	Other	Other	Primary Tumor	M0	N0	T2	Infiltrating duct carcinoma, NOS	Ductal and Lobular Neoplasms	Infiltrating Ductal Carcinoma	stage iia	Stage II	Negative	Negative	Negative	TNBC	NA	NA
1033	TCGA-LL-A441	TCGA-LL-A441-01A	Tumor	13.80758069	Low	15.14218722	Low	0	Alive	996	Chemotherapy	Chemotherapy	62	¡Ý60	Lumpectomy	Lumpectomy	Primary Tumor	NA	N0	T1	Infiltrating duct carcinoma, NOS	Ductal and Lobular Neoplasms	Infiltrating Ductal Carcinoma	stage ia	Stage I	Negative	Negative	Negative	TNBC	YES	NO
1034	TCGA-LL-A740	TCGA-LL-A740-01A	Tumor	NA	NA	12.78146825	Low	0	Alive	441	Chemotherapy	Chemotherapy	61	¡Ý60	Lumpectomy	Lumpectomy	Primary Tumor	NA	N0	T1	Infiltrating duct carcinoma, NOS	Ductal and Lobular Neoplasms	Infiltrating Ductal Carcinoma	stage ia	Stage I	Negative	Negative	NA	NA	YES	NO
1035	TCGA-D8-A73W	TCGA-D8-A73W-01A	Tumor	15.70198085	High	19.82766962	High	1	Dead	385	Hormone Therapy	Hormone Therapy	79	¡Ý60	Simple Mastectomy	Simple Mastectomy	Primary Tumor	NA	N1	T3	Mucinous adenocarcinoma	Cystic, Mucinous and Serous Neoplasms	Other	stage iiia	Stage III	Positive	Negative	Negative	Luminal A	NO	YES
1036	TCGA-BH-A1FG	TCGA-BH-A1FG-01A	Tumor	12.39555035	Low	21.8600587	High	1	Dead	577	NA	NA	88	¡Ý60	Other	Other	Primary Tumor	M0	NA	T1	Infiltrating duct carcinoma, NOS	Ductal and Lobular Neoplasms	Infiltrating Ductal Carcinoma	stage i	Stage I	Positive	Positive	Negative	Luminal A	NA	NA
1037	TCGA-BH-A8G0	TCGA-BH-A8G0-01A	Tumor	12.14961403	Low	18.7662171	Low	0	Alive	662	Chemotherapy	Chemotherapy	54	£¼60	Simple Mastectomy	Simple Mastectomy	Primary Tumor	M0	N1	T2	Lobular carcinoma, NOS	Ductal and Lobular Neoplasms	Infiltrating Lobular Carcinoma	stage iib	Stage II	Positive	Positive	Negative	Luminal A	YES	NO
1038	TCGA-C8-A12N	TCGA-C8-A12N-01A	Tumor	13.70520544	Low	19.89898957	High	0	Alive	358	NA	NA	58	£¼60	Other	Other	Primary Tumor	M0	N0	T2	Infiltrating duct carcinoma, NOS	Ductal and Lobular Neoplasms	Infiltrating Ductal Carcinoma	stage iia	Stage II	Positive	Positive	Negative	Luminal A	NA	NA
1039	TCGA-A7-A0CE	TCGA-A7-A0CE-01A	Tumor	NA	NA	16.10197684	Low	0	Alive	1074	Chemotherapy	Chemotherapy	57	£¼60	Lumpectomy	Lumpectomy	Primary Tumor	M0	N0	T2	Infiltrating duct carcinoma, NOS	Ductal and Lobular Neoplasms	Infiltrating Ductal Carcinoma	stage iia	Stage II	Negative	Negative	NA	NA	YES	NO
1040	TCGA-E2-A15G	TCGA-E2-A15G-01A	Tumor	13.62435463	Low	21.01318513	High	0	Alive	554	Hormone Therapy	Hormone Therapy	76	¡Ý60	Lumpectomy	Lumpectomy	Primary Tumor	M0	N0	T2	Infiltrating duct and lobular carcinoma	Ductal and Lobular Neoplasms	Other	stage iia	Stage II	Positive	Positive	Negative	Luminal A	NO	YES
1041	TCGA-AO-A1KS	TCGA-AO-A1KS-01A	Tumor	15.62148144	High	21.14204514	High	0	Alive	350	Hormone Therapy	Hormone Therapy	69	¡Ý60	Lumpectomy	Lumpectomy	Primary Tumor	M0	N0	T2	Lobular carcinoma, NOS	Ductal and Lobular Neoplasms	Infiltrating Lobular Carcinoma	stage iia	Stage II	Positive	Positive	NA	NA	NO	YES
1042	TCGA-D8-A1J9	TCGA-D8-A1J9-01A	Tumor	14.72496332	High	17.74633339	Low	0	Alive	532	NA	NA	48	£¼60	Modified Radical Mastectomy	Modified Radical Mastectomy	Primary Tumor	M0	N0	T1	Infiltrating duct carcinoma, NOS	Ductal and Lobular Neoplasms	Infiltrating Ductal Carcinoma	stage ia	Stage I	Positive	Negative	Positive	Luminal B	NA	NA
1043	TCGA-A7-A5ZW	TCGA-A7-A5ZW-01A	Tumor	13.49263927	Low	18.92404315	Low	0	Alive	326	ChemotherapyHormone Therapy	Chemotherapy & Hormone Therapy	47	£¼60	Lumpectomy	Lumpectomy	Primary Tumor	M0	N1	T1	Infiltrating duct carcinoma, NOS	Ductal and Lobular Neoplasms	Infiltrating Ductal Carcinoma	stage iia	Stage II	Positive	Positive	Negative	Luminal A	YES	YES
1044	TCGA-C8-A1HM	TCGA-C8-A1HM-01A	Tumor	13.54691536	Low	21.15505456	High	0	Alive	375	Chemotherapy	Chemotherapy	74	¡Ý60	Modified Radical Mastectomy	Modified Radical Mastectomy	Primary Tumor	M0	N0	T2	Infiltrating duct carcinoma, NOS	Ductal and Lobular Neoplasms	Infiltrating Ductal Carcinoma	stage iia	Stage II	Positive	Positive	Negative	Luminal A	YES	NO
1045	TCGA-D8-A27I	TCGA-D8-A27I-01A	Tumor	15.28194149	High	19.7210871	High	0	Alive	439	Chemotherapy	Chemotherapy	58	£¼60	Modified Radical Mastectomy	Modified Radical Mastectomy	Primary Tumor	M0	N2	T1	Lobular carcinoma, NOS	Ductal and Lobular Neoplasms	Infiltrating Lobular Carcinoma	stage iiia	Stage III	Positive	Positive	Negative	Luminal A	YES	NO
1046	TCGA-A8-A093	TCGA-A8-A093-01A	Tumor	12.70780668	Low	20.99094	High	0	Alive	546	Hormone Therapy	Hormone Therapy	61	¡Ý60	Other	Other	Primary Tumor	M0	N0	T2	Infiltrating duct carcinoma, NOS	Ductal and Lobular Neoplasms	Infiltrating Ductal Carcinoma	stage iia	Stage II	Positive	Positive	Negative	Luminal A	NO	YES
1047	TCGA-AC-A23H	TCGA-AC-A23H-01A	Tumor	16.99105363	High	14.54839486	Low	NA	Dead	NA	NA	NA	90	¡Ý60	Simple Mastectomy	Simple Mastectomy	Primary Tumor	M0	NA	T2	Infiltrating duct carcinoma, NOS	Ductal and Lobular Neoplasms	Infiltrating Ductal Carcinoma	stage iia	Stage II	Positive	Negative	Positive	Luminal B	NA	NA
1048	TCGA-C8-A1HG	TCGA-C8-A1HG-01A	Tumor	17.06299646	High	19.71327149	High	0	Alive	345	NA	NA	50	£¼60	Other	Other	Primary Tumor	M0	N0	T2	Infiltrating duct carcinoma, NOS	Ductal and Lobular Neoplasms	Infiltrating Ductal Carcinoma	stage iia	Stage II	Positive	Positive	Negative	Luminal A	NA	NA
1049	TCGA-E9-A1RI	TCGA-E9-A1RI-01A	Tumor	NA	NA	18.26344108	Low	0	Alive	1449	ChemotherapyHormone Therapy	Chemotherapy & Hormone Therapy	43	£¼60	Modified Radical Mastectomy	Modified Radical Mastectomy	Primary Tumor	M0	N2	T1	Infiltrating duct and lobular carcinoma	Ductal and Lobular Neoplasms	Other	stage iiia	Stage III	NA	NA	NA	NA	YES	YES
1050	TCGA-A2-A0YJ	TCGA-A2-A0YJ-01A	Tumor	15.38939226	High	10.96401083	Low	0	Alive	566	Chemotherapy	Chemotherapy	39	£¼60	Modified Radical Mastectomy	Modified Radical Mastectomy	Primary Tumor	M0	N2	T3	Infiltrating duct carcinoma, NOS	Ductal and Lobular Neoplasms	Infiltrating Ductal Carcinoma	stage iiia	Stage III	Positive	Negative	Negative	Luminal A	YES	NO
1051	TCGA-D8-A27N	TCGA-D8-A27N-01A	Tumor	11.97196469	Low	17.76175267	Low	0	Alive	519	Chemotherapy	Chemotherapy	36	£¼60	Modified Radical Mastectomy	Modified Radical Mastectomy	Primary Tumor	M0	N2	T2	Infiltrating duct carcinoma, NOS	Ductal and Lobular Neoplasms	Infiltrating Ductal Carcinoma	stage iiia	Stage III	Positive	Positive	Positive	Luminal B	YES	NO
1052	TCGA-BH-A5J0	TCGA-BH-A5J0-01A	Tumor	12.05551796	Low	19.96900113	High	0	Alive	715	NA	NA	63	¡Ý60	Simple Mastectomy	Simple Mastectomy	Primary Tumor	M0	N0	T1	Infiltrating duct carcinoma, NOS	Ductal and Lobular Neoplasms	Infiltrating Ductal Carcinoma	stage ia	Stage I	Positive	Positive	Negative	Luminal A	NA	NA
1053	TCGA-A8-A08B	TCGA-A8-A08B-01A	Tumor	12.05463179	Low	18.54289176	Low	0	Alive	1156	ChemotherapyHormone TherapyTargeted Molecular therapy	Other	52	£¼60	Other	Other	Primary Tumor	M0	N0	T2	Infiltrating duct carcinoma, NOS	Ductal and Lobular Neoplasms	Infiltrating Ductal Carcinoma	stage iia	Stage II	Positive	Negative	Positive	Luminal B	NO	NO
1054	TCGA-BH-A0HX	TCGA-BH-A0HX-01A	Tumor	17.53424488	High	19.5685254	High	0	Alive	829	Hormone TherapyChemotherapy	Chemotherapy & Hormone Therapy	54	£¼60	Simple Mastectomy	Simple Mastectomy	Primary Tumor	M0	N1	T2	Infiltrating duct carcinoma, NOS	Ductal and Lobular Neoplasms	Infiltrating Ductal Carcinoma	stage iib	Stage II	Positive	Positive	Negative	Luminal A	YES	YES
1055	TCGA-Z7-A8R6	TCGA-Z7-A8R6-01A	Tumor	13.87840186	Low	19.06103708	Low	0	Alive	3256	NA	NA	46	£¼60	Lumpectomy	Lumpectomy	Primary Tumor	M0	N0	T1	Pleomorphic carcinoma	Epithelial Neoplasms, NOS	Infiltrating Lobular Carcinoma	stage i	Stage I	Positive	Positive	Negative	Luminal A	NA	NA
1056	TCGA-AN-A0AJ	TCGA-AN-A0AJ-01A	Tumor	13.49920945	Low	20.0349195	High	0	Alive	303	NA	NA	79	¡Ý60	Modified Radical Mastectomy	Modified Radical Mastectomy	Primary Tumor	M0	N0	T3	Infiltrating duct and lobular carcinoma	Ductal and Lobular Neoplasms	Infiltrating Ductal Carcinoma	stage iib	Stage II	Positive	Positive	Positive	Luminal B	NA	NA
1057	TCGA-AN-A0AS	TCGA-AN-A0AS-01A	Tumor	12.34291405	Low	18.49996345	Low	0	Alive	10	NA	NA	70	¡Ý60	Modified Radical Mastectomy	Modified Radical Mastectomy	Primary Tumor	M0	N2	T2	Infiltrating duct carcinoma, NOS	Ductal and Lobular Neoplasms	Infiltrating Ductal Carcinoma	stage iiia	Stage III	Positive	Negative	Negative	Luminal A	NA	NA
1058	TCGA-AR-A24H	TCGA-AR-A24H-01A	Tumor	12.77542251	Low	19.83296474	High	0	Alive	4894	Hormone Therapy	Hormone Therapy	65	¡Ý60	Other	Other	Primary Tumor	M0	N0	T2	Lobular carcinoma, NOS	Ductal and Lobular Neoplasms	Infiltrating Lobular Carcinoma	stage iia	Stage II	Positive	Positive	Negative	Luminal A	NO	YES
1059	TCGA-A2-A3XW	TCGA-A2-A3XW-01A	Tumor	14.17871822	High	17.10212763	Low	0	Alive	1712	ChemotherapyHormone Therapy	Chemotherapy & Hormone Therapy	42	£¼60	Simple Mastectomy	Simple Mastectomy	Primary Tumor	M0	N1	T2	Infiltrating duct carcinoma, NOS	Ductal and Lobular Neoplasms	Infiltrating Ductal Carcinoma	stage iib	Stage II	Positive	Negative	Negative	Luminal A	YES	YES
1060	TCGA-D8-A1JK	TCGA-D8-A1JK-01A	Tumor	12.68509003	Low	13.2312823	Low	NA	Alive	NA	NA	NA	90	¡Ý60	Modified Radical Mastectomy	Modified Radical Mastectomy	Primary Tumor	M0	N0	T2	Infiltrating duct carcinoma, NOS	Ductal and Lobular Neoplasms	Infiltrating Ductal Carcinoma	stage iia	Stage II	Negative	Positive	Negative	Luminal A	NA	NA
1061	TCGA-EW-A1OZ	TCGA-EW-A1OZ-01A	Tumor	12.55986784	Low	18.23819498	Low	0	Alive	1229	Chemotherapy	Chemotherapy	56	£¼60	Other	Other	Primary Tumor	M0	N0	T2	Infiltrating duct carcinoma, NOS	Ductal and Lobular Neoplasms	Infiltrating Ductal Carcinoma	stage iia	Stage II	Positive	Negative	NA	NA	YES	NO
1062	TCGA-AR-A24L	TCGA-AR-A24L-01A	Tumor	16.11203463	High	19.60815628	High	1	Dead	2866	ChemotherapyHormone Therapy	Chemotherapy & Hormone Therapy	26	£¼60	Other	Other	Primary Tumor	M0	N1	T2	Infiltrating duct carcinoma, NOS	Ductal and Lobular Neoplasms	Infiltrating Ductal Carcinoma	stage iib	Stage II	Positive	Positive	NA	NA	YES	YES
1063	TCGA-BH-A18G	TCGA-BH-A18G-01A	Tumor	12.5004627	Low	12.02035014	Low	0	Alive	149	NA	NA	81	¡Ý60	Other	Other	Primary Tumor	M0	N0	T1	Infiltrating duct carcinoma, NOS	Ductal and Lobular Neoplasms	Infiltrating Ductal Carcinoma	stage ia	Stage I	Negative	Negative	Negative	TNBC	NA	NA
1064	TCGA-D8-A1XD	TCGA-D8-A1XD-01A	Tumor	13.23810519	Low	19.39858443	Low	0	Alive	522	NA	NA	36	£¼60	Modified Radical Mastectomy	Modified Radical Mastectomy	Primary Tumor	M0	N2	T1	Infiltrating duct carcinoma, NOS	Ductal and Lobular Neoplasms	Infiltrating Ductal Carcinoma	stage iiia	Stage III	Positive	Positive	Negative	Luminal A	NA	NA
1065	TCGA-AC-A2QH	TCGA-AC-A2QH-01B	Tumor	19.38169944	High	13.71761402	Low	0	Alive	1005	ChemotherapyAncillary	Other	58	£¼60	Modified Radical Mastectomy	Modified Radical Mastectomy	Primary Tumor	NA	N0	T3	Metaplastic carcinoma, NOS	Complex Epithelial Neoplasms	Other	stage iib	Stage II	Negative	Negative	Negative	TNBC	NO	NO
1066	TCGA-BH-A0W4	TCGA-BH-A0W4-01A	Tumor	13.45660373	Low	18.60439114	Low	0	Alive	759	NA	NA	46	£¼60	Other	Other	Primary Tumor	M0	N0	T2	Infiltrating duct carcinoma, NOS	Ductal and Lobular Neoplasms	Infiltrating Ductal Carcinoma	stage iia	Stage II	Positive	Positive	Negative	Luminal A	NA	NA
1067	TCGA-AO-A0JF	TCGA-AO-A0JF-01A	Tumor	13.86867582	Low	19.69005569	High	0	Alive	1980	ChemotherapyHormone Therapy	Chemotherapy & Hormone Therapy	68	¡Ý60	Lumpectomy	Lumpectomy	Primary Tumor	M0	N1	T1	Infiltrating duct carcinoma, NOS	Ductal and Lobular Neoplasms	Infiltrating Ductal Carcinoma	stage iia	Stage II	Positive	Positive	Negative	Luminal A	YES	YES
1068	TCGA-OL-A6VQ	TCGA-OL-A6VQ-01A	Tumor	13.03852216	Low	18.77094314	Low	0	Alive	600	NA	NA	49	£¼60	Lumpectomy	Lumpectomy	Primary Tumor	NA	N0	T2	Lobular carcinoma, NOS	Ductal and Lobular Neoplasms	Infiltrating Lobular Carcinoma	stage iia	Stage II	Positive	Positive	NA	NA	NA	NA
1069	TCGA-A1-A0SP	TCGA-A1-A0SP-01A	Tumor	15.57066909	High	13.52819516	Low	0	Alive	584	Chemotherapy	Chemotherapy	40	£¼60	Lumpectomy	Lumpectomy	Primary Tumor	M0	N0	T2	Infiltrating duct carcinoma, NOS	Ductal and Lobular Neoplasms	Infiltrating Ductal Carcinoma	stage iia	Stage II	Negative	Negative	Negative	TNBC	YES	NO
1070	TCGA-A2-A04X	TCGA-A2-A04X-01A	Tumor	12.52339959	Low	16.72335752	Low	0	Alive	1686	ChemotherapyTargeted Molecular therapyHormone Therapy	Other	34	£¼60	Simple Mastectomy	Simple Mastectomy	Primary Tumor	M0	N0	T2	Infiltrating duct carcinoma, NOS	Ductal and Lobular Neoplasms	Infiltrating Ductal Carcinoma	stage iia	Stage II	Positive	Positive	Positive	Luminal B	NO	NO
1071	TCGA-AO-A1KR	TCGA-AO-A1KR-01A	Tumor	13.91782553	Low	12.71956802	Low	0	Alive	2513	Chemotherapy	Chemotherapy	51	£¼60	Simple Mastectomy	Simple Mastectomy	Primary Tumor	M0	N0	T2	Infiltrating duct carcinoma, NOS	Ductal and Lobular Neoplasms	Infiltrating Ductal Carcinoma	stage iia	Stage II	Negative	Negative	Negative	TNBC	YES	NO
1072	TCGA-C8-A1HI	TCGA-C8-A1HI-01A	Tumor	12.22951009	Low	19.12113189	Low	0	Alive	343	NA	NA	40	£¼60	Other	Other	Primary Tumor	M0	N2	T2	Infiltrating duct carcinoma, NOS	Ductal and Lobular Neoplasms	Infiltrating Ductal Carcinoma	stage iiia	Stage III	Positive	Positive	Negative	Luminal A	NA	NA
1073	TCGA-OL-A66L	TCGA-OL-A66L-01A	Tumor	10.33516482	Low	18.22485706	Low	0	Alive	1301	NA	NA	71	¡Ý60	Lumpectomy	Lumpectomy	Primary Tumor	NA	N0	T1	Infiltrating duct carcinoma, NOS	Ductal and Lobular Neoplasms	Infiltrating Ductal Carcinoma	stage ia	Stage I	Positive	Positive	NA	NA	NA	NA
1074	TCGA-B6-A1KF	TCGA-B6-A1KF-01A	Tumor	NA	NA	15.52346749	Low	0	Alive	3088	NA	NA	68	¡Ý60	Other	Other	Primary Tumor	M0	N1	T2	Infiltrating duct carcinoma, NOS	Ductal and Lobular Neoplasms	Infiltrating Ductal Carcinoma	stage iib	Stage II	Negative	Negative	NA	NA	NA	NA
1075	TCGA-BH-A1FN	TCGA-BH-A1FN-01A	Tumor	17.25950665	High	18.26653313	Low	1	Dead	2192	NA	NA	34	£¼60	Other	Other	Primary Tumor	M0	N0	T2	Infiltrating duct carcinoma, NOS	Ductal and Lobular Neoplasms	Infiltrating Ductal Carcinoma	stage iia	Stage II	Positive	Positive	NA	NA	NA	NA
1076	TCGA-C8-A12P	TCGA-C8-A12P-01A	Tumor	13.07473961	Low	11.76519417	Low	0	Alive	358	NA	NA	55	£¼60	Other	Other	Primary Tumor	M0	N1	T2	Infiltrating duct carcinoma, NOS	Ductal and Lobular Neoplasms	Infiltrating Ductal Carcinoma	stage iib	Stage II	Negative	Negative	Positive	HER2 (+)	NA	NA
1077	TCGA-AC-A3YI	TCGA-AC-A3YI-01A	Tumor	12.59394246	Low	16.9595482	Low	0	Alive	707	Chemotherapy	Chemotherapy	74	¡Ý60	Lumpectomy	Lumpectomy	Primary Tumor	NA	N3	T1	Lobular carcinoma, NOS	Ductal and Lobular Neoplasms	Infiltrating Lobular Carcinoma	stage iiic	Stage III	Positive	Positive	Positive	Luminal B	YES	NO
1078	TCGA-A2-A04P	TCGA-A2-A04P-01A	Tumor	NA	NA	16.37986212	Low	1	Dead	548	Hormone TherapyChemotherapy	Chemotherapy & Hormone Therapy	36	£¼60	Lumpectomy	Lumpectomy	Primary Tumor	M0	N3	T2	Infiltrating duct carcinoma, NOS	Ductal and Lobular Neoplasms	Infiltrating Ductal Carcinoma	stage iiic	Stage III	Negative	Negative	NA	NA	YES	YES
1079	TCGA-D8-A1XT	TCGA-D8-A1XT-01A	Tumor	14.93501392	High	12.67806735	Low	0	Alive	506	Chemotherapy	Chemotherapy	61	¡Ý60	Modified Radical Mastectomy	Modified Radical Mastectomy	Primary Tumor	M0	N1	T1	Infiltrating duct carcinoma, NOS	Ductal and Lobular Neoplasms	Infiltrating Ductal Carcinoma	stage iia	Stage II	Negative	Negative	Positive	HER2 (+)	YES	NO
